# Supplementary material for: Ten Years of Extracellular Matrix Proteomics: Accomplishments, Challenges, and Future Perspectives
Source: Mol Cell Proteomics. 2023 Mar 12;22(4):100528. doi: 10.1016/j.mcpro.2023.100528 (PMC10152135; doi:10.1016/j.mcpro.2023.100528)
Supplement: Supplemental data [file mmc1.xlsx]

## Sheet: CPTAC Matrisome Assays
Assay #	Gene	Matrisome Category	UniProt Accession ID	Species	Peptide sequence	Peptide Start	Peptide End	Modification	Assay Type	Matrix	Hydrophobicity	Site of Modification - Protein	Peptide Standard Purity	Instrument	Med Total CV	CPTAC ID	Submitting Laboratory
1057	ADIPOQ	ECM Glycoproteins	Q15848	Homo sapiens (Human)	GFPGIQGR	93	100	unmodified	direct	plasma		N/A	>95%	6490 Triple Quad (Agilent)	9.7	non-CPTAC-1057	UVic-Genome BC Proteomics Centre
3294	Adipoq	ECM Glycoproteins	Q60994	Mus musculus (Mouse)	SAFSVGLETR	116	125	unmodified	direct	Plasma		N/A	>95%	Agilent 6490/6495 QQQ	11.8	non-CPTAC-3294	UVic-Genome BC Proteomics Centre
3335	Adipoq	ECM Glycoproteins	Q60994	Mus musculus (Mouse)	VTVPNVPIR	126	134	unmodified	direct	Plasma		N/A	>95%	Agilent 6490/6495 QQQ	8.6	non-CPTAC-3335	UVic-Genome BC Proteomics Centre
3336	Adipoq	ECM Glycoproteins	Q60994	Mus musculus (Mouse)	AVLFTYDQYQEK	184	195	unmodified	direct	Plasma		N/A	>95%	Agilent 6490/6495 QQQ	10.3	non-CPTAC-3336	UVic-Genome BC Proteomics Centre
3446	Aebp1	ECM Glycoproteins	Q640N1	Mus musculus (Mouse)	YTAGIHGNEVLGR	611	623	unmodified	direct	Plasma		N/A	>95%	Agilent 6490/6495 QQQ	11.2	non-CPTAC-3446	UVic-Genome BC Proteomics Centre
3351	Comp	ECM Glycoproteins	Q9R0G6	Mus musculus (Mouse)	ELQETNAALQDVR	36	48	unmodified	direct	Plasma		N/A	>95%	Agilent 6490/6495 QQQ	11.5	non-CPTAC-3351	UVic-Genome BC Proteomics Centre
3455	Crispld2	ECM Glycoproteins	Q8BZQ2	Mus musculus (Mouse)	AAIHYGVIDDR	332	342	unmodified	direct	Plasma		N/A	>95%	Agilent 6490/6495 QQQ	12.8	non-CPTAC-3455	UVic-Genome BC Proteomics Centre
3782	Ctgf	ECM Glycoproteins	P29268	Mus musculus (Mouse)	TTTLPVEFK	297	305	unmodified	direct	Plasma		N/A	>80%	Agilent 6490/6495 QQQ	10.7	non-CPTAC-3782	UVic-Genome BC Proteomics Centre
3974	Dspp	ECM Glycoproteins	P97399	Mus musculus (Mouse)	SQDQGIETEGPNK	359	371	unmodified	direct	Plasma		N/A	>80%	Agilent 6490/6495 QQQ	7.1	non-CPTAC-3974	UVic-Genome BC Proteomics Centre
3536	Ecm1	ECM Glycoproteins	Q61508	Mus musculus (Mouse)	AGPAVPQEAIPLQK	107	120	unmodified	direct	Plasma		N/A	>95%	Agilent 6490/6495 QQQ	7.4	non-CPTAC-3536	UVic-Genome BC Proteomics Centre
3805	Efemp1	ECM Glycoproteins	Q8BPB5	Mus musculus (Mouse)	SGNENGEFYLR	430	440	unmodified	direct	Plasma		N/A	>80%	Agilent 6490/6495 QQQ	9.1	non-CPTAC-3805	UVic-Genome BC Proteomics Centre
5606	Efemp1	ECM Glycoproteins	Q8BPB5	Mus musculus (Mouse)	ELPQSIVYK	388	396	unmodified	direct	Plasma		N/A	>80%	Agilent 6490/6495 QQQ	14.2	non-CPTAC-5606	UVic-Genome BC Proteomics Centre
1123	FBLN1	ECM Glycoproteins	P23142	Homo sapiens (Human)	TGYYFDGISR	386	395	unmodified	direct	plasma		N/A	>95%	6490 Triple Quad (Agilent)	NA	non-CPTAC-1123	UVic-Genome BC Proteomics Centre
3981	Fbln2	ECM Glycoproteins	P37889	Mus musculus (Mouse)	PGFPVQEK	307	314	unmodified	direct	Plasma		N/A	>80%	Agilent 6490/6495 QQQ	6.4	non-CPTAC-3981	UVic-Genome BC Proteomics Centre
2212	FBLN5	ECM Glycoproteins	Q9UBX5	Homo sapiens (Human)	NHTCNLQQTCYNLQGGFK	296	313	Deamidated (N), Carbamidomethyl (C), Carbamidomethyl (C)	direct	Human ovarian tissue digest		296, 299, 305	Crude (~60%)	LCMS-8040	17.3	CPTAC-2212	Johns Hopkins University
5850	FBN1	ECM Glycoproteins	P35555	Homo sapiens (Human)	TCVDINECLLEPR	1970	1982	Carbamidomethyl (C)	enrichment	Frozen breast cancer tumor tissue lysate pool		N/A	>95%	QTRAP 6500	17.3	CPTAC-5850	Fred Hutchinson Cancer Research Center
5851	FBN1	ECM Glycoproteins	P35555	Homo sapiens (Human)	SGNCYLDIRPR	1531	1541	Carbamidomethyl (C)	enrichment	Frozen breast cancer tumor tissue lysate pool		N/A	>95%	QTRAP 6500	7.2	CPTAC-5851	Fred Hutchinson Cancer Research Center
5852	FBN1	ECM Glycoproteins	P35555	Homo sapiens (Human)	YEDEECTLPIAGR	962	974	Carbamidomethyl (C)	enrichment	Frozen breast cancer tumor tissue lysate pool		N/A	>95%	QTRAP 6500	96.7	CPTAC-5852	Fred Hutchinson Cancer Research Center
5875	FBN1	ECM Glycoproteins	P35555	Homo sapiens (Human)	TCVDINECLLEPR	1970	1982	Carbamidomethyl (C)	enrichment	FFPE breast cancer tumor tissue lysate pool		N/A	>95%	QTRAP 6500	28.4	CPTAC-5875	Fred Hutchinson Cancer Research Center
5876	FBN1	ECM Glycoproteins	P35555	Homo sapiens (Human)	SGNCYLDIRPR	1531	1541	Carbamidomethyl (C)	enrichment	FFPE breast cancer tumor tissue lysate pool		N/A	>95%	QTRAP 6500	6.4	CPTAC-5876	Fred Hutchinson Cancer Research Center
5877	FBN1	ECM Glycoproteins	P35555	Homo sapiens (Human)	YEDEECTLPIAGR	962	974	Carbamidomethyl (C)	enrichment	FFPE breast cancer tumor tissue lysate pool		N/A	>95%	QTRAP 6500	63.8	CPTAC-5877	Fred Hutchinson Cancer Research Center
1117	FGA	ECM Glycoproteins	P02671	Homo sapiens (Human)	ESSSHHPGIAEFPSR	559	573	unmodified	direct	plasma		N/A	>95%	6490 Triple Quad (Agilent)	NA	non-CPTAC-1117	UVic-Genome BC Proteomics Centre
1118	FGA	ECM Glycoproteins	P02671	Homo sapiens (Human)	GSESGIFTNTK	548	558	unmodified	direct	plasma		N/A	>95%	6490 Triple Quad (Agilent)	7.7	non-CPTAC-1118	UVic-Genome BC Proteomics Centre
3709	Fga	ECM Glycoproteins	E9PV24	Mus musculus (Mouse)	EINLQDYEGHQK	192	203	unmodified	direct	Plasma		N/A	>95%	Agilent 6490/6495 QQQ	8.4	non-CPTAC-3709	UVic-Genome BC Proteomics Centre
1119	FGB	ECM Glycoproteins	P02675	Homo sapiens (Human)	QGFGNVATNTDGK	301	313	unmodified	direct	plasma		N/A	>95%	6490 Triple Quad (Agilent)	9.3	non-CPTAC-1119	UVic-Genome BC Proteomics Centre
1120	FGB	ECM Glycoproteins	P02675	Homo sapiens (Human)	AHYGGFTVQNEANK	354	367	unmodified	direct	plasma		N/A	>95%	6490 Triple Quad (Agilent)	10.3	non-CPTAC-1120	UVic-Genome BC Proteomics Centre
2665	FGB	ECM Glycoproteins	P02675	Homo sapiens (Human)	HQLYIDETVNSNIPTNLR	179	196	unmodified	direct	plasma		N/A	>95%	6490 Triple Quad (Agilent)	12.3	non-CPTAC-2665	UVic-Genome BC Proteomics Centre
3332	Fgb	ECM Glycoproteins	Q8K0E8	Mus musculus (Mouse)	AHYGGFTVQNEASK	344	357	unmodified	direct	Plasma		N/A	>95%	Agilent 6490/6495 QQQ	8.5	non-CPTAC-3332	UVic-Genome BC Proteomics Centre
1121	FGG	ECM Glycoproteins	P02679	Homo sapiens (Human)	YEASILTHDSSIR	122	134	unmodified	direct	plasma		N/A	>95%	6490 Triple Quad (Agilent)	10.4	non-CPTAC-1121	UVic-Genome BC Proteomics Centre
3323	Fgg	ECM Glycoproteins	Q8VCM7	Mus musculus (Mouse)	YEALLLTHETSIR	120	133	unmodified	direct	Plasma		N/A	>95%	Agilent 6490/6495 QQQ	10.9	non-CPTAC-3323	UVic-Genome BC Proteomics Centre
3431	Fgg	ECM Glycoproteins	Q8VCM7	Mus musculus (Mouse)	YLQEIYNSNNQK	134	145	unmodified	direct	Plasma		N/A	>95%	Agilent 6490/6495 QQQ	5	non-CPTAC-3431	UVic-Genome BC Proteomics Centre
3708	Fgl1	ECM Glycoproteins	Q71KU9	Mus musculus (Mouse)	IDLTDFEK	176	183	unmodified	direct	Plasma		N/A	>95%	Agilent 6490/6495 QQQ	8.7	non-CPTAC-3708	UVic-Genome BC Proteomics Centre
2213	FGL2	ECM Glycoproteins	Q14314	Homo sapiens (Human)	VANLTFVVNSLDGK	177	190	Deamidated (N)	direct	Human ovarian tissue digest		179	Crude (~60%)	LCMS-8040	10.1	CPTAC-2213	Johns Hopkins University
2214	FGL2	ECM Glycoproteins	Q14314	Homo sapiens (Human)	LHVGNYNGTAGDALR	330	344	Deamidated (N)	direct	Human ovarian tissue digest		336	Crude (~60%)	LCMS-8040	9.7	CPTAC-2214	Johns Hopkins University
1122	FN1	ECM Glycoproteins	P02751	Homo sapiens (Human)	HTSVQTTSSGSGPFTDVR	273	290	unmodified	direct	plasma		N/A	>95%	6490 Triple Quad (Agilent)	9	non-CPTAC-1122	UVic-Genome BC Proteomics Centre
2666	FN1	ECM Glycoproteins	P02751	Homo sapiens (Human)	NTFAEVTGLSPGVTYYFK	959	976	unmodified	direct	plasma		N/A	>95%	6490 Triple Quad (Agilent)	13.3	non-CPTAC-2666	UVic-Genome BC Proteomics Centre
3296	Fn1	ECM Glycoproteins	P11276	Mus musculus (Mouse)	EATIPGHLNSYTIK	656	669	unmodified	direct	Plasma		N/A	>95%	Agilent 6490/6495 QQQ	22.2	non-CPTAC-3296	UVic-Genome BC Proteomics Centre
3538	Fn1	ECM Glycoproteins	P11276	Mus musculus (Mouse)	SYTITGLQPGTDYK	1957	1970	unmodified	direct	Plasma		N/A	>95%	Agilent 6490/6495 QQQ	10.2	non-CPTAC-3538	UVic-Genome BC Proteomics Centre
2678	IGFALS	ECM Glycoproteins	P35858	Homo sapiens (Human)	SLALGTFAHTPALASLGLSNNR	136	157	unmodified	direct	plasma		N/A	>95%	6490 Triple Quad (Agilent)	9.1	non-CPTAC-2678	UVic-Genome BC Proteomics Centre
5574	Igfals	ECM Glycoproteins	P70389	Mus musculus (Mouse)	DFALQNPGVVPR	548	559	unmodified	direct	Plasma		N/A	>80%	Agilent 6490/6495 QQQ	12.1	non-CPTAC-5574	UVic-Genome BC Proteomics Centre
3985	Igfbp2	ECM Glycoproteins	P47877	Mus musculus (Mouse)	HLSLEEPK	189	196	unmodified	direct	Plasma		N/A	>80%	Agilent 6490/6495 QQQ	10.3	non-CPTAC-3985	UVic-Genome BC Proteomics Centre
3300	Igfbp3	ECM Glycoproteins	P47878	Mus musculus (Mouse)	FHPLHAK	166	172	unmodified	direct	Plasma		N/A	>95%	Agilent 6490/6495 QQQ	30.4	non-CPTAC-3300	UVic-Genome BC Proteomics Centre
3986	Igfbp4	ECM Glycoproteins	P47879	Mus musculus (Mouse)	LPGGLEPK	233	240	unmodified	direct	Plasma		N/A	>80%	Agilent 6490/6495 QQQ	9.1	non-CPTAC-3986	UVic-Genome BC Proteomics Centre
3582	Igfbp6	ECM Glycoproteins	P47880	Mus musculus (Mouse)	ENEEAPLR	89	96	unmodified	direct	Plasma		N/A	>95%	Agilent 6490/6495 QQQ	17.8	non-CPTAC-3582	UVic-Genome BC Proteomics Centre
3466	Igfbp7	ECM Glycoproteins	Q61581	Mus musculus (Mouse)	TELLPGDR	205	212	unmodified	direct	Plasma		N/A	>95%	Agilent 6490/6495 QQQ	4.5	non-CPTAC-3466	UVic-Genome BC Proteomics Centre
3655	Lama2	ECM Glycoproteins	Q60675	Mus musculus (Mouse)	LVEHVPGQPVR	65	75	unmodified	direct	Plasma		N/A	>95%	Agilent 6490/6495 QQQ	12.6	non-CPTAC-3655	UVic-Genome BC Proteomics Centre
3835	Lama2	ECM Glycoproteins	Q60675	Mus musculus (Mouse)	SGFFNLQEDNQK	498	509	unmodified	direct	Plasma		N/A	>80%	Agilent 6490/6495 QQQ	9.1	non-CPTAC-3835	UVic-Genome BC Proteomics Centre
678	LRG1	ECM Glycoproteins	P02750	Homo sapiens (Human)	LPPGLLANFTLLR	179	191	Deamidated (NQ)	enrichment	serum		186	Crude	Q-Exactive (ThermoFisher)	2.8	CPTAC-678	Johns Hopkins University
1139	LRG1	ECM Glycoproteins	P02750	Homo sapiens (Human)	DLLLPQPDLR	230	239	unmodified	direct	plasma		N/A	>95%	6490 Triple Quad (Agilent)	5.8	non-CPTAC-1139	UVic-Genome BC Proteomics Centre
3989	Ltbp2	ECM Glycoproteins	O08999	Mus musculus (Mouse)	TLLEGPLK	432	439	unmodified	direct	Plasma		N/A	>80%	Agilent 6490/6495 QQQ	4.1	non-CPTAC-3989	UVic-Genome BC Proteomics Centre
3427	Ltbp4	ECM Glycoproteins	Q8K4G1	Mus musculus (Mouse)	VTFNQPR	485	491	unmodified	direct	Plasma		N/A	>95%	Agilent 6490/6495 QQQ	11	non-CPTAC-3427	UVic-Genome BC Proteomics Centre
2226	MFAP4	ECM Glycoproteins	P55083	Homo sapiens (Human)	VDLEDFENNTAYAK	130	143	Deamidated (N)	direct	Human ovarian tissue digest		137	Crude (~60%)	LCMS-8040	24	CPTAC-2226	Johns Hopkins University
3363	Mfap4	ECM Glycoproteins	Q9D1H9	Mus musculus (Mouse)	GFYYSLK	242	248	unmodified	direct	Plasma		N/A	>95%	Agilent 6490/6495 QQQ	12.8	non-CPTAC-3363	UVic-Genome BC Proteomics Centre
3990	Mfge8	ECM Glycoproteins	P21956	Mus musculus (Mouse)	FEFIQDESGGDK	247	258	unmodified	direct	Plasma		N/A	>80%	Agilent 6490/6495 QQQ	7.7	non-CPTAC-3990	UVic-Genome BC Proteomics Centre
1141	MGP	ECM Glycoproteins	P08493	Homo sapiens (Human)	NANTFISPQQR	39	49	unmodified	direct	plasma		N/A	>95%	6490 Triple Quad (Agilent)	18.1	non-CPTAC-1141	UVic-Genome BC Proteomics Centre
3482	Mmrn2	ECM Glycoproteins	A6H6E2	Mus musculus (Mouse)	VPVYSTEQR	889	897	unmodified	direct	Plasma		N/A	>95%	Agilent 6490/6495 QQQ	5.7	non-CPTAC-3482	UVic-Genome BC Proteomics Centre
3848	Nid1	ECM Glycoproteins	P10493	Mus musculus (Mouse)	YALSNSIGPVR	649	659	unmodified	direct	Plasma		N/A	>80%	Agilent 6490/6495 QQQ	10.2	non-CPTAC-3848	UVic-Genome BC Proteomics Centre
3604	Papln	ECM Glycoproteins	Q9EPX2	Mus musculus (Mouse)	VALPAPAAQSR	1219	1229	unmodified	direct	Plasma		N/A	>95%	Agilent 6490/6495 QQQ	8.9	non-CPTAC-3604	UVic-Genome BC Proteomics Centre
3843	Pcolce	ECM Glycoproteins	Q61398	Mus musculus (Mouse)	YDALEVFAGSGTSGQR	91	106	unmodified	direct	Plasma		N/A	>80%	Agilent 6490/6495 QQQ	8.6	non-CPTAC-3843	UVic-Genome BC Proteomics Centre
3739	Postn	ECM Glycoproteins	Q62009	Mus musculus (Mouse)	LLYPADIPVGNDQLLELLNK	629	648	unmodified	direct	Plasma		N/A	>95%	Agilent 6490/6495 QQQ	4.8	non-CPTAC-3739	UVic-Genome BC Proteomics Centre
2699	SPARC	ECM Glycoproteins	P09486	Homo sapiens (Human)	LEAGDHPVELLAR	205	217	unmodified	direct	plasma		N/A	>95%	6490 Triple Quad (Agilent)	14.2	non-CPTAC-2699	UVic-Genome BC Proteomics Centre
3394	Sparc	ECM Glycoproteins	P07214	Mus musculus (Mouse)	LEAGDHPVELLAR	205	217	unmodified	direct	Plasma		N/A	>95%	Agilent 6490/6495 QQQ	35.2	non-CPTAC-3394	UVic-Genome BC Proteomics Centre
3616	Sparcl1	ECM Glycoproteins	P70663	Mus musculus (Mouse)	LLAGDHPIELLLR	553	565	unmodified	direct	Plasma		N/A	>95%	Agilent 6490/6495 QQQ	7.6	non-CPTAC-3616	UVic-Genome BC Proteomics Centre
3948	Spon2	ECM Glycoproteins	Q8BMS2	Mus musculus (Mouse)	HSLVSFVVR	145	153	unmodified	direct	Plasma		N/A	>80%	Agilent 6490/6495 QQQ	76.9	non-CPTAC-3948	UVic-Genome BC Proteomics Centre
3592	Spp1	ECM Glycoproteins	P10923	Mus musculus (Mouse)	GDSLAYGLR	145	153	unmodified	direct	Plasma		N/A	>95%	Agilent 6490/6495 QQQ	5.8	non-CPTAC-3592	UVic-Genome BC Proteomics Centre
3690	Tgfbi	ECM Glycoproteins	P82198	Mus musculus (Mouse)	ADHHATNGVVHLIDK	220	234	unmodified	direct	Plasma		N/A	>95%	Agilent 6490/6495 QQQ	7.7	non-CPTAC-3690	UVic-Genome BC Proteomics Centre
1162	THBS1	ECM Glycoproteins	P07996	Homo sapiens (Human)	GTLLALER	102	109	unmodified	direct	plasma		N/A	>95%	6490 Triple Quad (Agilent)	12.6	non-CPTAC-1162	UVic-Genome BC Proteomics Centre
3360	Thbs1	ECM Glycoproteins	P35441	Mus musculus (Mouse)	FVFGTTPEDILR	217	228	unmodified	direct	Plasma		N/A	>95%	Agilent 6490/6495 QQQ	15.9	non-CPTAC-3360	UVic-Genome BC Proteomics Centre
1186	THBS2	ECM Glycoproteins	P35442	Homo sapiens (Human)	GTLLALEGPGLSQR	98	111	unmodified	direct	Ovarian cancer tumor tissue lysate		N/A	>95%	TSQ Vantage	10.6	CPTAC-1186	Pacific Northwest National Laboratory
2703	THBS4	ECM Glycoproteins	P35443	Homo sapiens (Human)	KPQDFLEELK	178	187	unmodified	direct	plasma		N/A	>95%	6490 Triple Quad (Agilent)	11	non-CPTAC-2703	UVic-Genome BC Proteomics Centre
3954	Thbs4	ECM Glycoproteins	Q9Z1T2	Mus musculus (Mouse)	AFSGLTQNPESIELR	161	175	unmodified	direct	Plasma		N/A	>80%	Agilent 6490/6495 QQQ	3.7	non-CPTAC-3954	UVic-Genome BC Proteomics Centre
2700	TNC	ECM Glycoproteins	P24821	Homo sapiens (Human)	FTTDLDSPR	1792	1800	unmodified	direct	plasma		N/A	>95%	6490 Triple Quad (Agilent)	12.6	non-CPTAC-2700	UVic-Genome BC Proteomics Centre
3359	Tnc	ECM Glycoproteins	Q80YX1	Mus musculus (Mouse)	FTTDLDSPR	1792	1800	unmodified	direct	Plasma		N/A	>95%	Agilent 6490/6495 QQQ	16.3	non-CPTAC-3359	UVic-Genome BC Proteomics Centre
2701	TNXB	ECM Glycoproteins	P22105	Homo sapiens (Human)	ILISGLEPSTPYR	3607	3619	unmodified	direct	plasma		N/A	>95%	6490 Triple Quad (Agilent)	19.6	non-CPTAC-2701	UVic-Genome BC Proteomics Centre
690	VTN	ECM Glycoproteins	P04004	Homo sapiens (Human)	NGSLFAFR	169	176	Deamidated (NQ)	enrichment	serum		169	Crude	Q-Exactive (ThermoFisher)	11.2	CPTAC-690	Johns Hopkins University
3512	Vtn	ECM Glycoproteins	P29788	Mus musculus (Mouse)	EPQFISR	330	336	unmodified	direct	Plasma		N/A	>95%	Agilent 6490/6495 QQQ	6.2	non-CPTAC-3512	UVic-Genome BC Proteomics Centre
3513	Vtn	ECM Glycoproteins	P29788	Mus musculus (Mouse)	IYVTGSLSHSAQAK	353	366	unmodified	direct	Plasma		N/A	>95%	Agilent 6490/6495 QQQ	9.1	non-CPTAC-3513	UVic-Genome BC Proteomics Centre
3613	Vwf	ECM Glycoproteins	Q8CIZ8	Mus musculus (Mouse)	LSSETFGFAAR	129	139	unmodified	direct	Plasma		N/A	>95%	Agilent 6490/6495 QQQ	12.8	non-CPTAC-3613	UVic-Genome BC Proteomics Centre
1201	COL11A1	Collagens	P12107	Homo sapiens (Human)	GFDGLPGLPGDK	601	612	unmodified	direct	Ovarian cancer tumor tissue lysate		N/A	>95%	TSQ Vantage	49.8	CPTAC-1201	Pacific Northwest National Laboratory
1202	COL11A1	Collagens	P12107	Homo sapiens (Human)	GEVGQIGPR	799	807	unmodified	direct	Ovarian cancer tumor tissue lysate		N/A	>95%	TSQ Vantage	17.3	CPTAC-1202	Pacific Northwest National Laboratory
3904	Col11a2	Collagens	Q64739	Mus musculus (Mouse)	GANEDELSPETSPYVK	1668	1683	unmodified	direct	Plasma		N/A	>80%	Agilent 6490/6495 QQQ	18.8	non-CPTAC-3904	UVic-Genome BC Proteomics Centre
3417	Col12a1	Collagens	Q60847	Mus musculus (Mouse)	TPDEEFK	1602	1608	unmodified	direct	Plasma		N/A	>95%	Agilent 6490/6495 QQQ	9.4	non-CPTAC-3417	UVic-Genome BC Proteomics Centre
3568	Col1a1	Collagens	P11087	Mus musculus (Mouse)	GFSGLDGAK	258	266	unmodified	direct	Plasma		N/A	>95%	Agilent 6490/6495 QQQ	14.1	non-CPTAC-3568	UVic-Genome BC Proteomics Centre
3310	Col1a2	Collagens	Q01149	Mus musculus (Mouse)	GVVGPQGAR	162	171	unmodified	direct	Plasma		N/A	>95%	Agilent 6490/6495 QQQ	11.4	non-CPTAC-3310	UVic-Genome BC Proteomics Centre
1180	COL3A1	Collagens	P02461	Homo sapiens (Human)	GPVGPSGPPGK	1140	1150	unmodified	direct	Ovarian cancer tumor tissue lysate		N/A	>95%	TSQ Vantage	20.5	CPTAC-1180	Pacific Northwest National Laboratory
3364	Col3a1	Collagens	P08121	Mus musculus (Mouse)	GGAGPPGPEGGK	695	706	unmodified	direct	Plasma		N/A	>95%	Agilent 6490/6495 QQQ	19.2	non-CPTAC-3364	UVic-Genome BC Proteomics Centre
4024	Col5a2	Collagens	Q3U962	Mus musculus (Mouse)	GIAGTPGPK	766	774	unmodified	direct	Plasma		N/A	>80%	Agilent 6490/6495 QQQ	6.8	non-CPTAC-4024	UVic-Genome BC Proteomics Centre
1485	COL6A3	Collagens	P12111	Homo sapiens (Human)	QEVLSHISNMSYIGGTNQTGK	100	120	Deamidated (N), Oxidation (M)	direct	Human ovarian tumor tissue digest		108, 109	Crude (~60%)	TSQ Vantage	31.5	CPTAC-1485	Johns Hopkins University
3854	Dcn	Proteoglycans	P28654	Mus musculus (Mouse)	DLHTLILVNNK	101	111	unmodified	direct	Plasma		N/A	>80%	Agilent 6490/6495 QQQ	13.2	non-CPTAC-3854	UVic-Genome BC Proteomics Centre
3358	Lum	Proteoglycans	P51885	Mus musculus (Mouse)	FTGLQYLR	228	235	unmodified	direct	Plasma		N/A	>95%	Agilent 6490/6495 QQQ	9.3	non-CPTAC-3358	UVic-Genome BC Proteomics Centre
3484	Ncan	Proteoglycans	P55066	Mus musculus (Mouse)	ELGGEVFYVGPAR	256	268	unmodified	direct	Plasma		N/A	>95%	Agilent 6490/6495 QQQ	74.1	non-CPTAC-3484	UVic-Genome BC Proteomics Centre
4048	Ogn	Proteoglycans	Q62000	Mus musculus (Mouse)	LEGNPIALGK	272	281	unmodified	direct	Plasma		N/A	>80%	Agilent 6490/6495 QQQ	5.9	non-CPTAC-4048	UVic-Genome BC Proteomics Centre
3608	Podn	Proteoglycans	Q7TQ62	Mus musculus (Mouse)	ELYLTGNR	480	487	unmodified	direct	Plasma		N/A	>95%	Agilent 6490/6495 QQQ	14.5	non-CPTAC-3608	UVic-Genome BC Proteomics Centre
3938	Prg4	Proteoglycans	Q9JM99	Mus musculus (Mouse)	GFPNVVTSAITLPNIR	995	1010	unmodified	direct	Plasma		N/A	>80%	Agilent 6490/6495 QQQ	15	non-CPTAC-3938	UVic-Genome BC Proteomics Centre
5841	VCAN	Proteoglycans	P13611	Homo sapiens (Human)	VSVPTHPEAVGDASLTVVK	101	119	unmodified	enrichment	Frozen breast cancer tumor tissue lysate pool		N/A	>95%	QTRAP 6500	13	CPTAC-5841	Fred Hutchinson Cancer Research Center
5866	VCAN	Proteoglycans	P13611	Homo sapiens (Human)	VSVPTHPEAVGDASLTVVK	101	119	unmodified	enrichment	FFPE breast cancer tumor tissue lysate pool		N/A	>95%	QTRAP 6500	10.5	CPTAC-5866	Fred Hutchinson Cancer Research Center
311	ANXA1	ECM-affiliated	P04083	Homo sapiens (Human)	TPAQFDADELR	114	124	unmodified	direct	cell line lysate pool	23.9157	N/A	>95%	5500 QTRAP (ABSCIEX)	10.2	CPTAC-311	Broad Institute and FHCRC
312	ANXA1	ECM-affiliated	P04083	Homo sapiens (Human)	GTDVNVFNTILTTR	215	228	unmodified	direct	cell line lysate pool	35.9117	N/A	>95%	5500 QTRAP (ABSCIEX)	37	CPTAC-312	Broad Institute and FHCRC
696	ANXA1	ECM-affiliated	P04083	Homo sapiens (Human)	AAYLQETGKPLDETLK	82	97	unmodified	enrichment	plasma		N/A	>95%	5500 Qtrap	14.8	CPTAC-696	Fred Hutchinson Cancer Research Center
697	ANXA1	ECM-affiliated	P04083	Homo sapiens (Human)	GVDEATIIDILTK	59	71	unmodified	enrichment	plasma		N/A	>95%	5500 Qtrap	22.3	CPTAC-697	Fred Hutchinson Cancer Research Center
1377	ANXA1	ECM-affiliated	P04083	Homo sapiens (Human)	ALYEAGER	205	212	unmodified	direct	depleted digested plasma		N/A	>95%	Quantiva TSQ	5.8	CPTAC-1377	Broad Institute
1378	ANXA1	ECM-affiliated	P04083	Homo sapiens (Human)	GTDVNVFNTILTTR	215	228	unmodified	direct	depleted digested plasma		N/A	>95%	Quantiva TSQ	6.4	CPTAC-1378	Broad Institute
1379	ANXA1	ECM-affiliated	P04083	Homo sapiens (Human)	AAYLQETGKPLDETLK	82	97	unmodified	direct	depleted digested plasma		N/A	>95%	Quantiva TSQ	8.1	CPTAC-1379	Broad Institute
1380	ANXA1	ECM-affiliated	P04083	Homo sapiens (Human)	TPAQFDADELR	114	124	unmodified	direct	depleted digested plasma		N/A	>95%	Quantiva TSQ	5.2	CPTAC-1380	Broad Institute
5939	ANXA1	ECM-affiliated	P04083	Homo sapiens (Human)	GVDEATIIDILTK	59	71	unmodified	enrichment	FFPE tumor tissue lysate pool		N/A	>95%	QTRAP 5500	13.9	CPTAC-5939	Fred Hutchinson Cancer Research Center
5940	ANXA1	ECM-affiliated	P04083	Homo sapiens (Human)	AAYLQETGKPLDETLK	82	97	unmodified	enrichment	FFPE tumor tissue lysate pool		N/A	>95%	QTRAP 5500	12.4	CPTAC-5940	Fred Hutchinson Cancer Research Center
1217	ANXA11	ECM-affiliated	P50995	Homo sapiens (Human)	TPVLFDIYEIK	272	282	unmodified	direct	Ovarian cancer tumor tissue lysate		N/A	>95%	TSQ Vantage	49	CPTAC-1217	Pacific Northwest National Laboratory
1218	ANXA11	ECM-affiliated	P50995	Homo sapiens (Human)	DAQELYAAGENR	360	371	unmodified	direct	Ovarian cancer tumor tissue lysate		N/A	>95%	TSQ Vantage	20.2	CPTAC-1218	Pacific Northwest National Laboratory
462	ANXA2	ECM-affiliated	P07355	Homo sapiens (Human)	AEDGSVIDYELIDQDAR	180	196	unmodified	direct	cell line lysate pool	33.8112	N/A	>95%	5500 QTRAP (ABSCIEX)	11.7	CPTAC-462	Seoul National University / Korea Institute of Science and Technology and FHCRC
3634	Anxa2	ECM-affiliated	P07356	Mus musculus (Mouse)	TPAQYDASELK	105	115	unmodified	direct	Plasma		N/A	>95%	Agilent 6490/6495 QQQ	9.1	non-CPTAC-3634	UVic-Genome BC Proteomics Centre
17	ANXA3	ECM-affiliated	P12429	Homo sapiens (Human)	SLGDDISSETSGDFR	139	153	unmodified	direct	cell line lysate pool	25.4262	N/A	>95%	5500 QTRAP (ABSCIEX)	19.4	CPTAC-17	Fred Hutchinson Cancer Research Center
18	ANXA3	ECM-affiliated	P12429	Homo sapiens (Human)	GIGTDEFTLNR	264	274	unmodified	direct	cell line lysate pool	24.9378	N/A	>95%	5500 QTRAP (ABSCIEX)	16	CPTAC-18	Fred Hutchinson Cancer Research Center
19	ANXA4	ECM-affiliated	P09525	Homo sapiens (Human)	GLGTDEDAIISVLAYR	29	44	unmodified	direct	cell line lysate pool	42.15	N/A	>95%	5500 QTRAP (ABSCIEX)	23	CPTAC-19	Fred Hutchinson Cancer Research Center
20	ANXA4	ECM-affiliated	P09525	Homo sapiens (Human)	ISQTYQQQYGR	124	134	unmodified	direct	cell line lysate pool	12.29	N/A	>95%	5500 QTRAP (ABSCIEX)	8.6	CPTAC-20	Fred Hutchinson Cancer Research Center
1381	ANXA4	ECM-affiliated	P09525	Homo sapiens (Human)	VLVSLSAGGR	151	160	unmodified	direct	depleted digested plasma		N/A	>95%	Quantiva TSQ	6.7	CPTAC-1381	Broad Institute
1382	ANXA4	ECM-affiliated	P09525	Homo sapiens (Human)	GLGTDEDAIISVLAYR	29	44	unmodified	direct	depleted digested plasma		N/A	>95%	Quantiva TSQ	13.5	CPTAC-1382	Broad Institute
1383	ANXA4	ECM-affiliated	P09525	Homo sapiens (Human)	DEGNYLDDALVR	161	172	unmodified	direct	depleted digested plasma		N/A	>95%	Quantiva TSQ	7.8	CPTAC-1383	Broad Institute
1384	ANXA4	ECM-affiliated	P09525	Homo sapiens (Human)	GAGTDEGCLIEILASR	101	116	Carbamidomethyl Cysteine	direct	depleted digested plasma		108	>95%	Quantiva TSQ	6.8	CPTAC-1384	Broad Institute
3687	Anxa5	ECM-affiliated	P48036	Mus musculus (Mouse)	GLGTDEDSILNLLTSR	28	43	unmodified	direct	Plasma		N/A	>95%	Agilent 6490/6495 QQQ	15.2	non-CPTAC-3687	UVic-Genome BC Proteomics Centre
4015	Anxa5	ECM-affiliated	P48036	Mus musculus (Mouse)	ETSGNLEQLLLAVVK	226	240	unmodified	direct	Plasma		N/A	>80%	Agilent 6490/6495 QQQ	6.3	non-CPTAC-4015	UVic-Genome BC Proteomics Centre
313	ANXA6	ECM-affiliated	P08133	Homo sapiens (Human)	EAILDIITSR	41	50	unmodified	direct	cell line lysate pool	34.6223	N/A	>95%	5500 QTRAP (ABSCIEX)	21.7	CPTAC-313	Broad Institute and FHCRC
314	ANXA6	ECM-affiliated	P08133	Homo sapiens (Human)	WGTDEAQFIYILGNR	192	206	unmodified	direct	cell line lysate pool	40.9297	N/A	>95%	5500 QTRAP (ABSCIEX)	40.4	CPTAC-314	Broad Institute and FHCRC
1385	ANXA7	ECM-affiliated	P20073	Homo sapiens (Human)	LYQAGEGR	349	356	unmodified	direct	depleted digested plasma		N/A	>95%	Quantiva TSQ	7.7	CPTAC-1385	Broad Institute
1386	ANXA7	ECM-affiliated	P20073	Homo sapiens (Human)	SEIDLVQIK	447	455	unmodified	direct	depleted digested plasma		N/A	>95%	Quantiva TSQ	7.3	CPTAC-1386	Broad Institute
1387	ANXA7	ECM-affiliated	P20073	Homo sapiens (Human)	GAGTDDSTLVR	431	441	unmodified	direct	depleted digested plasma		N/A	>95%	Quantiva TSQ	6.7	CPTAC-1387	Broad Institute
1388	ANXA7	ECM-affiliated	P20073	Homo sapiens (Human)	EFSGYVESGLK	398	408	unmodified	direct	depleted digested plasma		N/A	>95%	Quantiva TSQ	7.1	CPTAC-1388	Broad Institute
1389	ANXA7	ECM-affiliated	P20073	Homo sapiens (Human)	GFGTDEQAIVDVVANR	200	215	unmodified	direct	depleted digested plasma		N/A	>95%	Quantiva TSQ	10.9	CPTAC-1389	Broad Institute
3638	C1qa	ECM-affiliated	P98086	Mus musculus (Mouse)	DQPRPAFSAIR	111	121	unmodified	direct	Plasma		N/A	>95%	Agilent 6490/6495 QQQ		non-CPTAC-3638	UVic-Genome BC Proteomics Centre
5581	C1qa	ECM-affiliated	P98086	Mus musculus (Mouse)	DSLSFSNTNNK	185	195	unmodified	direct	Plasma		N/A	>80%	Agilent 6490/6495 QQQ	13.7	non-CPTAC-5581	UVic-Genome BC Proteomics Centre
1101	C1QB	ECM-affiliated	P02746	Homo sapiens (Human)	IAFSATR	122	128	unmodified	direct	plasma		N/A	>95%	6490 Triple Quad (Agilent)	10.6	non-CPTAC-1101	UVic-Genome BC Proteomics Centre
5579	C1qb	ECM-affiliated	P14106	Mus musculus (Mouse)	VITNANENYEPR	143	154	unmodified	direct	Plasma		N/A	>80%	Agilent 6490/6495 QQQ	11.3	non-CPTAC-5579	UVic-Genome BC Proteomics Centre
2652	C1QC	ECM-affiliated	P02747	Homo sapiens (Human)	FNAVLTNPQGDYDTSTGK	140	157	unmodified	direct	plasma		N/A	>95%	6490 Triple Quad (Agilent)	12.1	non-CPTAC-2652	UVic-Genome BC Proteomics Centre
3302	C1qc	ECM-affiliated	Q02105	Mus musculus (Mouse)	QTTQYPEANALVR	128	140	unmodified	direct	Plasma		N/A	>95%	Agilent 6490/6495 QQQ	7.7	non-CPTAC-3302	UVic-Genome BC Proteomics Centre
3357	C1qc	ECM-affiliated	Q02105	Mus musculus (Mouse)	FNSVVTNPQGHYNPSTGK	141	158	unmodified	direct	Plasma		N/A	>95%	Agilent 6490/6495 QQQ	11.4	non-CPTAC-3357	UVic-Genome BC Proteomics Centre
3567	Clec4f	ECM-affiliated	P70194	Mus musculus (Mouse)	ELETLTAQTQK	280	290	unmodified	direct	Plasma		N/A	>95%	Agilent 6490/6495 QQQ	9.4	non-CPTAC-3567	UVic-Genome BC Proteomics Centre
3379	Colec11	ECM-affiliated	Q3SXB8	Mus musculus (Mouse)	IGPIGAK	86	92	unmodified	direct	Plasma		N/A	>95%	Agilent 6490/6495 QQQ	14.2	non-CPTAC-3379	UVic-Genome BC Proteomics Centre
3516	Colec11	ECM-affiliated	Q3SXB8	Mus musculus (Mouse)	EGAFVYSDR	212	220	unmodified	direct	Plasma		N/A	>95%	Agilent 6490/6495 QQQ	6.2	non-CPTAC-3516	UVic-Genome BC Proteomics Centre
3577	Fcn1	ECM-affiliated	O70165	Mus musculus (Mouse)	VVGLGAQDK	33	41	unmodified	direct	Plasma		N/A	>95%	Agilent 6490/6495 QQQ	19.6	non-CPTAC-3577	UVic-Genome BC Proteomics Centre
4035	Fcn2	ECM-affiliated	O70497	Mus musculus (Mouse)	VDLSDFEGK	194	202	unmodified	direct	Plasma		N/A	>80%	Agilent 6490/6495 QQQ	5.2	non-CPTAC-4035	UVic-Genome BC Proteomics Centre
1124	FCN3	ECM-affiliated	O75636	Homo sapiens (Human)	GVGHPYR	286	292	unmodified	direct	plasma		N/A	>95%	6490 Triple Quad (Agilent)	21.2	non-CPTAC-1124	UVic-Genome BC Proteomics Centre
1131	HPX	ECM-affiliated	P02790	Homo sapiens (Human)	NFPSPVDAAFR	92	102	unmodified	direct	plasma		N/A	>95%	6490 Triple Quad (Agilent)	8.4	non-CPTAC-1131	UVic-Genome BC Proteomics Centre
5608	Hpx	ECM-affiliated	Q91X72	Mus musculus (Mouse)	GPDSVFLIK	103	111	unmodified	direct	Plasma		N/A	>80%	Agilent 6490/6495 QQQ	7.7	non-CPTAC-5608	UVic-Genome BC Proteomics Centre
706	LGALS1	ECM-affiliated	P09382	Homo sapiens (Human)	SFVLNLGK	30	37	unmodified	enrichment	plasma		N/A	>95%	5500 Qtrap	10.4	CPTAC-706	Fred Hutchinson Cancer Research Center
1436	LGALS1	ECM-affiliated	P09382	Homo sapiens (Human)	DGGAWGTEQR	65	74	unmodified	direct	depleted digested plasma		N/A	>95%	Quantiva TSQ	9.5	CPTAC-1436	Broad Institute
1437	LGALS1	ECM-affiliated	P09382	Homo sapiens (Human)	DSNNLCLHFNPR	38	49	Carbamidomethyl Cysteine	direct	depleted digested plasma		43	>95%	Quantiva TSQ	7.4	CPTAC-1437	Broad Institute
1438	LGALS1	ECM-affiliated	P09382	Homo sapiens (Human)	FNAHGDANTIVCNSK	50	64	Carbamidomethyl Cysteine	direct	depleted digested plasma		61	>95%	Quantiva TSQ	5.6	CPTAC-1438	Broad Institute
1439	LGALS1	ECM-affiliated	P09382	Homo sapiens (Human)	SFVLNLGK	30	37	unmodified	direct	depleted digested plasma		N/A	>95%	Quantiva TSQ	6.9	CPTAC-1439	Broad Institute
1440	LGALS1	ECM-affiliated	P09382	Homo sapiens (Human)	LPDGYEFK	101	108	unmodified	direct	depleted digested plasma		N/A	>95%	Quantiva TSQ	6.7	CPTAC-1440	Broad Institute
3587	Lgals1	ECM-affiliated	P16045	Mus musculus (Mouse)	SFVLNLGK	30	37	unmodified	direct	Plasma		N/A	>95%	Agilent 6490/6495 QQQ	16.6	non-CPTAC-3587	UVic-Genome BC Proteomics Centre
5947	LGALS1	ECM-affiliated	P09382	Homo sapiens (Human)	SFVLNLGK	30	37	unmodified	enrichment	FFPE tumor tissue lysate pool		N/A	>95%	QTRAP 5500	66.4	CPTAC-5947	Fred Hutchinson Cancer Research Center
2684	MBL2	ECM-affiliated	P11226	Homo sapiens (Human)	WLTFSLGK	125	132	unmodified	direct	plasma		N/A	>95%	6490 Triple Quad (Agilent)	10	non-CPTAC-2684	UVic-Genome BC Proteomics Centre
3840	Mbl2	ECM-affiliated	P41317	Mus musculus (Mouse)	DIAYLGITDVR	176	186	unmodified	direct	Plasma		N/A	>80%	Agilent 6490/6495 QQQ	11	non-CPTAC-3840	UVic-Genome BC Proteomics Centre
146	MUC1	ECM-affiliated	P15941	Homo sapiens (Human)	EGTINVHDVETQFNQYK	1109	1125	unmodified	direct	cell line lysate pool	27.5245	N/A	>95%	5500 QTRAP (ABSCIEX)	14.7	CPTAC-146	Fred Hutchinson Cancer Research Center
147	MUC1	ECM-affiliated	P15941	Homo sapiens (Human)	NYGQLDIFPAR	1190	1200	unmodified	direct	cell line lysate pool	31.3352	N/A	>95%	5500 QTRAP (ABSCIEX)	13.6	CPTAC-147	Fred Hutchinson Cancer Research Center
719	MUC1	ECM-affiliated	P15941	Homo sapiens (Human)	EGTINVHDVETQFNQYK	1109	1125	unmodified	enrichment	plasma		N/A	>95%	5500 Qtrap	10.7	CPTAC-719	Fred Hutchinson Cancer Research Center
730	MUC1	ECM-affiliated	P15941	Homo sapiens (Human)	NYGQLDIFPAR	1190	1200	unmodified	enrichment	plasma		N/A	>95%	5500 Qtrap	21.9	CPTAC-730	Fred Hutchinson Cancer Research Center
2227	MUC16	ECM-affiliated	Q8WXI7	Homo sapiens (Human)	TSSTEGNFTK	133	142	Deamidated (N)	direct	Human ovarian tissue digest		139	Crude (~60%)	LCMS-8040	22.7	CPTAC-2227	Johns Hopkins University
1497	MUC2	ECM-affiliated	Q02817	Homo sapiens (Human)	GDHNDSYALLGELAPCGSTDK	420	440	Deamidated (N), Carbamidomethyl (C)	direct	Human ovarian tumor tissue digest		423, 435	Crude (~60%)	TSQ Vantage	4	CPTAC-1497	Johns Hopkins University
1322	OVGP1	ECM-affiliated	Q12889	Homo sapiens (Human)	FVPIYGNHSSVNSVTPQTSPLSLK	642	665	Deamidated (N)	direct	Human ovarian tumor tissue digest		648	Crude (~60%)	TSQ Vantage	7.5	CPTAC-1322	Johns Hopkins University
1526	OVGP1	ECM-affiliated	Q12889	Homo sapiens (Human)	ILYPEFNK	76	83	unmodified	direct	Ovarian cancer tumor tissue lysate		N/A	>95%	TSQ Vantage	22.5	CPTAC-1526	Pacific Northwest National Laboratory
1527	OVGP1	ECM-affiliated	Q12889	Homo sapiens (Human)	THDFDGLDLFFLYPGLR	130	146	unmodified	direct	Ovarian cancer tumor tissue lysate		N/A	>95%	TSQ Vantage	58.9	CPTAC-1527	Pacific Northwest National Laboratory
3935	Plxdc2	ECM-affiliated	Q9DC11	Mus musculus (Mouse)	IYGPADSASR	120	129	unmodified	direct	Plasma		N/A	>80%	Agilent 6490/6495 QQQ	11.2	non-CPTAC-3935	UVic-Genome BC Proteomics Centre
1504	PLXNB2	ECM-affiliated	O15031	Homo sapiens (Human)	LSHDANETLPLHLYVK	728	743	Deamidated (N)	direct	Human ovarian tumor tissue digest		733	Crude (~60%)	TSQ Vantage	6.6	CPTAC-1504	Johns Hopkins University
2603	PLXNB2	ECM-affiliated	O15031	Homo sapiens (Human)	SINVTGQGFSLIQR	1000	1013	Deamidated (N)	direct	Human ovarian tumor tissue digest		1002	Crude (~60%)	TSQ Vantage	36.2	CPTAC-2603	Johns Hopkins University
4060	Sdc1	ECM-affiliated	P18828	Mus musculus (Mouse)	VEGGGTSVIK	181	190	unmodified	direct	Plasma		N/A	>80%	Agilent 6490/6495 QQQ	7.1	non-CPTAC-4060	UVic-Genome BC Proteomics Centre
1214	SFTPA1	ECM-affiliated	Q8IWL2	Homo sapiens (Human)	NPEENEAIASFVK	167	179	unmodified	direct	Ovarian cancer tumor tissue lysate		N/A	>95%	TSQ Vantage	25.1	CPTAC-1214	Pacific Northwest National Laboratory
3999	Sftpb	ECM-affiliated	P50405	Mus musculus (Mouse)	VQAVIPK	209	215	unmodified	direct	Plasma		N/A	>80%	Agilent 6490/6495 QQQ	6.8	non-CPTAC-3999	UVic-Genome BC Proteomics Centre
4006	Sftpd	ECM-affiliated	P50404	Mus musculus (Mouse)	LEVAFSHYQK	240	249	unmodified	direct	Plasma		N/A	>80%	Agilent 6490/6495 QQQ	12.9	non-CPTAC-4006	UVic-Genome BC Proteomics Centre
1068	A2M	ECM Regulators	P01023	Homo sapiens (Human)	AIGYLNTGYQR	1004	1014	unmodified	direct	plasma		N/A	>95%	6490 Triple Quad (Agilent)	8.5	non-CPTAC-1068	UVic-Genome BC Proteomics Centre
3311	A2m	ECM Regulators	Q6GQT1	Mus musculus (Mouse)	VTLPTVPGDYTAK	1302	1315	unmodified	direct	Plasma		N/A	>95%	Agilent 6490/6495 QQQ	15.2	non-CPTAC-3311	UVic-Genome BC Proteomics Centre
3384	A2m	ECM Regulators	Q6GQT1	Mus musculus (Mouse)	IQEEGTGVEETGK	332	344	unmodified	direct	Plasma		N/A	>95%	Agilent 6490/6495 QQQ	10	non-CPTAC-3384	UVic-Genome BC Proteomics Centre
1561	ADAM17	ECM Regulators	P78536	Homo sapiens (Human)	NIYLNSGLTSTK	377	388	unmodified	direct	Ovarian cancer tumor tissue lysate		N/A	>95%	TSQ Vantage	6.5	CPTAC-1561	Pacific Northwest National Laboratory
5968	ADAM17	ECM Regulators	P78536	Homo sapiens (Human)	VDNEELLPK	189	197	unmodified	enrichment	FFPE tumor tissue lysate pool		N/A	>95%	QTRAP 5500	31	CPTAC-5968	Fred Hutchinson Cancer Research Center
3443	Adam9	ECM Regulators	Q61072	Mus musculus (Mouse)	AVLPQTR	206	212	unmodified	direct	Plasma		N/A	>95%	Agilent 6490/6495 QQQ	7.1	non-CPTAC-3443	UVic-Genome BC Proteomics Centre
3557	Adamdec1	ECM Regulators	Q9R0X2	Mus musculus (Mouse)	IHNHAQLLSGASFR	301	314	unmodified	direct	Plasma		N/A	>95%	Agilent 6490/6495 QQQ	17.9	non-CPTAC-3557	UVic-Genome BC Proteomics Centre
3962	Adamts1	ECM Regulators	P97857	Mus musculus (Mouse)	NSISLVVVK	301	309	unmodified	direct	Plasma		N/A	>80%	Agilent 6490/6495 QQQ	7.5	non-CPTAC-3962	UVic-Genome BC Proteomics Centre
2207	ADAMTS12	ECM Regulators	P58397	Homo sapiens (Human)	VGNWSK	1370	1375	Deamidated (N)	direct	Human ovarian tissue digest		1372	Crude (~60%)	LCMS-8040	23.7	CPTAC-2207	Johns Hopkins University
3691	Adamts2	ECM Regulators	Q8C9W3	Mus musculus (Mouse)	HLLIQEADTTSHHLSVK	751	767	unmodified	direct	Plasma		N/A	>95%	Agilent 6490/6495 QQQ	8.2	non-CPTAC-3691	UVic-Genome BC Proteomics Centre
3963	Adamts20	ECM Regulators	P59511	Mus musculus (Mouse)	LYNPDVR	824	830	unmodified	direct	Plasma		N/A	>80%	Agilent 6490/6495 QQQ	9.7	non-CPTAC-3963	UVic-Genome BC Proteomics Centre
3560	Adamtsl4	ECM Regulators	Q80T21	Mus musculus (Mouse)	GGPLGYQK	459	466	unmodified	direct	Plasma		N/A	>95%	Agilent 6490/6495 QQQ	10.4	non-CPTAC-3560	UVic-Genome BC Proteomics Centre
3527	Agt	ECM Regulators	P11859	Mus musculus (Mouse)	TLHDQLVLAAEK	74	85	unmodified	direct	Plasma		N/A	>95%	Agilent 6490/6495 QQQ	14.7	non-CPTAC-3527	UVic-Genome BC Proteomics Centre
1152	AMBP	ECM Regulators	P02760	Homo sapiens (Human)	HHGPTITAK	141	149	unmodified	direct	plasma		N/A	>95%	6490 Triple Quad (Agilent)	11.6	non-CPTAC-1152	UVic-Genome BC Proteomics Centre
1153	AMBP	ECM Regulators	P02760	Homo sapiens (Human)	ETLLQDFR	159	166	unmodified	direct	plasma		N/A	>95%	6490 Triple Quad (Agilent)	9.6	non-CPTAC-1153	UVic-Genome BC Proteomics Centre
3510	Ambp	ECM Regulators	Q07456	Mus musculus (Mouse)	EVEPTSIAR	193	201	unmodified	direct	Plasma		N/A	>95%	Agilent 6490/6495 QQQ	14.1	non-CPTAC-3510	UVic-Genome BC Proteomics Centre
5576	Ambp	ECM Regulators	Q07456	Mus musculus (Mouse)	DSLLQEFK	158	165	unmodified	direct	Plasma		N/A	>80%	Agilent 6490/6495 QQQ	10.9	non-CPTAC-5576	UVic-Genome BC Proteomics Centre
3562	Bmp1	ECM Regulators	P98063	Mus musculus (Mouse)	FYSDNSVQR	846	854	unmodified	direct	Plasma		N/A	>95%	Agilent 6490/6495 QQQ	10.7	non-CPTAC-3562	UVic-Genome BC Proteomics Centre
3428	Cpn2	ECM Regulators	Q9DBB9	Mus musculus (Mouse)	VVFLNTQVR	78	86	unmodified	direct	Plasma		N/A	>95%	Agilent 6490/6495 QQQ	9.5	non-CPTAC-3428	UVic-Genome BC Proteomics Centre
5598	Cpn2	ECM Regulators	Q9DBB9	Mus musculus (Mouse)	HLEPDAFGGLPR	87	98	unmodified	direct	Plasma		N/A	>80%	Agilent 6490/6495 QQQ	6.5	non-CPTAC-5598	UVic-Genome BC Proteomics Centre
1114	CST3	ECM Regulators	P01034	Homo sapiens (Human)	ALDFAVGEYNK	52	62	unmodified	direct	plasma		N/A	>95%	6490 Triple Quad (Agilent)	13.1	non-CPTAC-1114	UVic-Genome BC Proteomics Centre
3702	Cst3	ECM Regulators	P21460	Mus musculus (Mouse)	ALDFAVSEYNK	46	56	unmodified	direct	Plasma		N/A	>95%	Agilent 6490/6495 QQQ	7.4	non-CPTAC-3702	UVic-Genome BC Proteomics Centre
184	CSTB	ECM Regulators	P04080	Homo sapiens (Human)	SQVVAGTNYFIK	45	56	unmodified	direct	cell line lysate pool	27.3398	N/A	>95%	5500 QTRAP (ABSCIEX)	30.2	CPTAC-184	Fred Hutchinson Cancer Research Center
185	CSTB	ECM Regulators	P04080	Homo sapiens (Human)	VHVGDEDFVHLR	57	68	unmodified	direct	cell line lysate pool	26.0626	N/A	>95%	5500 QTRAP (ABSCIEX)	22.5	CPTAC-185	Fred Hutchinson Cancer Research Center
3865	Ctsa	ECM Regulators	P16675	Mus musculus (Mouse)	ALHIPESLPR	343	352	unmodified	direct	Plasma		N/A	>80%	Agilent 6490/6495 QQQ	11.1	non-CPTAC-3865	UVic-Genome BC Proteomics Centre
186	CTSB	ECM Regulators	P07858	Homo sapiens (Human)	ICEPGYSPTYK	210	220	Carbamidomethyl Cysteine	direct	cell line lysate pool	18.2383	211	>95%	5500 QTRAP (ABSCIEX)	15.9	CPTAC-186	Fred Hutchinson Cancer Research Center
187	CTSB	ECM Regulators	P07858	Homo sapiens (Human)	NGPVEGAFSVYSDFLLYK	246	263	unmodified	direct	cell line lysate pool	49.9497	N/A	>95%	5500 QTRAP (ABSCIEX)	33.7	CPTAC-187	Fred Hutchinson Cancer Research Center
3564	Ctsb	ECM Regulators	P10605	Mus musculus (Mouse)	HFGYTSYSVSNSVK	224	237	unmodified	direct	Plasma		N/A	>95%	Agilent 6490/6495 QQQ	14.7	non-CPTAC-3564	UVic-Genome BC Proteomics Centre
486	CTSD	ECM Regulators	P07339	Homo sapiens (Human)	LVDQNIFSFYLSR	223	235	unmodified	direct	cell line lysate pool	44.8582	N/A	>95%	5500 QTRAP (ABSCIEX)	26.2	CPTAC-486	Seoul National University / Korea Institute of Science and Technology and FHCRC
487	CTSD	ECM Regulators	P07339	Homo sapiens (Human)	LSPEDYTLK	349	357	unmodified	direct	cell line lysate pool	20.4307	N/A	>95%	5500 QTRAP (ABSCIEX)	8.5	CPTAC-487	Seoul National University / Korea Institute of Science and Technology and FHCRC
658	CTSD	ECM Regulators	P07339	Homo sapiens (Human)	GSLSYLNVTR	257	266	Deamidated (NQ)	enrichment	serum		263	Crude	Q-Exactive (ThermoFisher)	9.8	CPTAC-658	Johns Hopkins University
3403	Ctsd	ECM Regulators	P18242	Mus musculus (Mouse)	NIFSFYLNR	225	233	unmodified	direct	Plasma		N/A	>95%	Agilent 6490/6495 QQQ	10.5	non-CPTAC-3403	UVic-Genome BC Proteomics Centre
3695	Ctsd	ECM Regulators	P18242	Mus musculus (Mouse)	VSSLPTVYLK	330	339	unmodified	direct	Plasma		N/A	>95%	Agilent 6490/6495 QQQ	7	non-CPTAC-3695	UVic-Genome BC Proteomics Centre
3897	Ctss	ECM Regulators	O70370	Mus musculus (Mouse)	YIQLPFGDEDALK	236	248	unmodified	direct	Plasma		N/A	>80%	Agilent 6490/6495 QQQ	7.5	non-CPTAC-3897	UVic-Genome BC Proteomics Centre
53	CTSZ	ECM Regulators	Q9UBR2	Homo sapiens (Human)	NVDGVNYASITR	70	81	unmodified	direct	cell line lysate pool	20.7197	N/A	>95%	5500 QTRAP (ABSCIEX)	9.4	CPTAC-53	Fred Hutchinson Cancer Research Center
54	CTSZ	ECM Regulators	Q9UBR2	Homo sapiens (Human)	NSWGEPWGER	261	270	unmodified	direct	cell line lysate pool	26.2496	N/A	>95%	5500 QTRAP (ABSCIEX)	17	CPTAC-54	Fred Hutchinson Cancer Research Center
3774	Ctsz	ECM Regulators	Q9WUU7	Mus musculus (Mouse)	VGDYGSLSGR	192	201	unmodified	direct	Plasma		N/A	>80%	Agilent 6490/6495 QQQ	10.9	non-CPTAC-3774	UVic-Genome BC Proteomics Centre
2649	F10	ECM Regulators	P00742	Homo sapiens (Human)	MLEVPYVDR	379	387	unmodified	direct	plasma		N/A	>95%	6490 Triple Quad (Agilent)	10.5	non-CPTAC-2649	UVic-Genome BC Proteomics Centre
3413	F10	ECM Regulators	O88947	Mus musculus (Mouse)	TGIVSGFGR	355	363	unmodified	direct	Plasma		N/A	>95%	Agilent 6490/6495 QQQ	9.3	non-CPTAC-3413	UVic-Genome BC Proteomics Centre
1100	F12	ECM Regulators	P00748	Homo sapiens (Human)	VVGGLVALR	373	381	unmodified	direct	plasma		N/A	>95%	6490 Triple Quad (Agilent)	9.1	non-CPTAC-1100	UVic-Genome BC Proteomics Centre
2650	F12	ECM Regulators	P00748	Homo sapiens (Human)	EQPPSLTR	346	353	unmodified	direct	plasma		N/A	>95%	6490 Triple Quad (Agilent)	12	non-CPTAC-2650	UVic-Genome BC Proteomics Centre
3541	F12	ECM Regulators	Q80YC5	Mus musculus (Mouse)	DAPDGPTVVLTVDGR	31	45	unmodified	direct	Plasma		N/A	>95%	Agilent 6490/6495 QQQ	4.5	non-CPTAC-3541	UVic-Genome BC Proteomics Centre
3707	F12	ECM Regulators	Q80YC5	Mus musculus (Mouse)	TGPGGVAR	153	160	unmodified	direct	Plasma		N/A	>95%	Agilent 6490/6495 QQQ	14	non-CPTAC-3707	UVic-Genome BC Proteomics Centre
5604	F13a1	ECM Regulators	Q8BH61	Mus musculus (Mouse)	FQEGQEEER	484	492	unmodified	direct	Plasma		N/A	>80%	Agilent 6490/6495 QQQ	9.8	non-CPTAC-5604	UVic-Genome BC Proteomics Centre
3398	F13b	ECM Regulators	Q07968	Mus musculus (Mouse)	LIENGYFHPVK	219	229	unmodified	direct	Plasma		N/A	>95%	Agilent 6490/6495 QQQ	17.6	non-CPTAC-3398	UVic-Genome BC Proteomics Centre
3537	F13b	ECM Regulators	Q07968	Mus musculus (Mouse)	IAQYYYTFK	36	44	unmodified	direct	Plasma		N/A	>95%	Agilent 6490/6495 QQQ	8.3	non-CPTAC-3537	UVic-Genome BC Proteomics Centre
3432	F2	ECM Regulators	P19221	Mus musculus (Mouse)	YGFYTHVFR	597	605	unmodified	direct	Plasma		N/A	>95%	Agilent 6490/6495 QQQ	9.8	non-CPTAC-3432	UVic-Genome BC Proteomics Centre
5620	F2	ECM Regulators	P19221	Mus musculus (Mouse)	TTDAEFHTFFNEK	312	324	unmodified	direct	Plasma		N/A	>80%	Agilent 6490/6495 QQQ	13	non-CPTAC-5620	UVic-Genome BC Proteomics Centre
3914	F7	ECM Regulators	P70375	Mus musculus (Mouse)	SFSENTLAR	308	316	unmodified	direct	Plasma		N/A	>80%	Agilent 6490/6495 QQQ	7.7	non-CPTAC-3914	UVic-Genome BC Proteomics Centre
2647	F9	ECM Regulators	P00740	Homo sapiens (Human)	SALVLQYLR	365	373	unmodified	direct	plasma		N/A	>95%	6490 Triple Quad (Agilent)	8.1	non-CPTAC-2647	UVic-Genome BC Proteomics Centre
3415	F9	ECM Regulators	P16294	Mus musculus (Mouse)	TIPHHQYNATINK	309	321	unmodified	direct	Plasma		N/A	>95%	Agilent 6490/6495 QQQ	11	non-CPTAC-3415	UVic-Genome BC Proteomics Centre
3576	F9	ECM Regulators	P16294	Mus musculus (Mouse)	ASISYSSK	181	188	unmodified	direct	Plasma		N/A	>95%	Agilent 6490/6495 QQQ	7.8	non-CPTAC-3576	UVic-Genome BC Proteomics Centre
5605	F9	ECM Regulators	P16294	Mus musculus (Mouse)	EYTNIFLK	350	357	unmodified	direct	Plasma		N/A	>80%	Agilent 6490/6495 QQQ	10.2	non-CPTAC-5605	UVic-Genome BC Proteomics Centre
2675	HABP2	ECM Regulators	Q14520	Homo sapiens (Human)	VVLGDQDLK	373	381	unmodified	direct	plasma		N/A	>95%	6490 Triple Quad (Agilent)	12	non-CPTAC-2675	UVic-Genome BC Proteomics Centre
3295	Habp2	ECM Regulators	Q8K0D2	Mus musculus (Mouse)	DEIPHNDIALLK	403	414	unmodified	direct	Plasma		N/A	>95%	Agilent 6490/6495 QQQ	10.5	non-CPTAC-3295	UVic-Genome BC Proteomics Centre
3299	Hrg	ECM Regulators	Q9ESB3	Mus musculus (Mouse)	FESEFPQISK	508	517	unmodified	direct	Plasma		N/A	>95%	Agilent 6490/6495 QQQ	9	non-CPTAC-3299	UVic-Genome BC Proteomics Centre
5610	Hrg	ECM Regulators	Q9ESB3	Mus musculus (Mouse)	SLQPEIQPFPQTASR	488	502	unmodified	direct	Plasma		N/A	>80%	Agilent 6490/6495 QQQ	10.4	non-CPTAC-5610	UVic-Genome BC Proteomics Centre
3534	Itih1	ECM Regulators	Q61702	Mus musculus (Mouse)	FAHYVITSQVVNNADK	63	78	unmodified	direct	Plasma		N/A	>95%	Agilent 6490/6495 QQQ	13.5	non-CPTAC-3534	UVic-Genome BC Proteomics Centre
3832	Itih1	ECM Regulators	Q61702	Mus musculus (Mouse)	AAVLGESAGLVR	123	134	unmodified	direct	Plasma		N/A	>80%	Agilent 6490/6495 QQQ	10.5	non-CPTAC-3832	UVic-Genome BC Proteomics Centre
676	ITIH2	ECM Regulators	P19823	Homo sapiens (Human)	GAFISNFSMTVDGK	113	126	Deamidated (NQ), Oxidation (M)	enrichment	serum		118, 121	Crude	Q-Exactive (ThermoFisher)	6	CPTAC-676	Johns Hopkins University
1134	ITIH2	ECM Regulators	P19823	Homo sapiens (Human)	SLAPTAAAK	597	605	unmodified	direct	plasma		N/A	>95%	6490 Triple Quad (Agilent)	9.3	non-CPTAC-1134	UVic-Genome BC Proteomics Centre
5611	Itih2	ECM Regulators	Q61703	Mus musculus (Mouse)	VQFELHYQEVK	177	187	unmodified	direct	Plasma		N/A	>80%	Agilent 6490/6495 QQQ	14.8	non-CPTAC-5611	UVic-Genome BC Proteomics Centre
3354	Itih3	ECM Regulators	Q61704	Mus musculus (Mouse)	EVSFDVELPK	76	85	unmodified	direct	Plasma		N/A	>95%	Agilent 6490/6495 QQQ	6.8	non-CPTAC-3354	UVic-Genome BC Proteomics Centre
3554	Itih4	ECM Regulators	A6X935	Mus musculus (Mouse)	TLFSVLPGLK	829	838	unmodified	direct	Plasma		N/A	>95%	Agilent 6490/6495 QQQ	5.4	non-CPTAC-3554	UVic-Genome BC Proteomics Centre
687	KNG1	ECM Regulators	P01042	Homo sapiens (Human)	LNAENNATFYFK	289	300	Deamidated (NQ)	enrichment	serum		294	Crude	Q-Exactive (ThermoFisher)	9.8	CPTAC-687	Johns Hopkins University
1138	KNG1	ECM Regulators	P01042	Homo sapiens (Human)	TVGSDTFYSFK	65	75	unmodified	direct	plasma		N/A	>95%	6490 Triple Quad (Agilent)	9.3	non-CPTAC-1138	UVic-Genome BC Proteomics Centre
3506	Kng1	ECM Regulators	O08677	Mus musculus (Mouse)	ATSQVVAGTK	306	315	unmodified	direct	Plasma		N/A	>95%	Agilent 6490/6495 QQQ	13.7	non-CPTAC-3506	UVic-Genome BC Proteomics Centre
2621	LPA	ECM Regulators	P08519	Homo sapiens (Human)	TPAYYPNAGLIK	3483	3494	unmodified	direct	plasma		N/A	>95%	6490 Triple Quad (Agilent)	9.1	non-CPTAC-2621	UVic-Genome BC Proteomics Centre
2622	LPA	ECM Regulators	P08519	Homo sapiens (Human)	LFLEPTQADIALLK	4404	4417	unmodified	direct	plasma		N/A	>95%	6490 Triple Quad (Agilent)	10.9	non-CPTAC-2622	UVic-Genome BC Proteomics Centre
2682	MASP1	ECM Regulators	P48740	Homo sapiens (Human)	TGVITSPDFPNPYPK	194	208	unmodified	direct	plasma		N/A	>95%	6490 Triple Quad (Agilent)	10.4	non-CPTAC-2682	UVic-Genome BC Proteomics Centre
3723	Masp1	ECM Regulators	P98064	Mus musculus (Mouse)	SPEPISTQTHSVQILFR	269	285	unmodified	direct	Plasma		N/A	>95%	Agilent 6490/6495 QQQ	5.8	non-CPTAC-3723	UVic-Genome BC Proteomics Centre
2683	MASP2	ECM Regulators	O00187	Homo sapiens (Human)	WPEPVFGR	22	29	unmodified	direct	plasma		N/A	>95%	6490 Triple Quad (Agilent)	9.7	non-CPTAC-2683	UVic-Genome BC Proteomics Centre
3430	Masp2	ECM Regulators	Q91WP0	Mus musculus (Mouse)	WPEPVFGR	22	29	unmodified	direct	Plasma		N/A	>95%	Agilent 6490/6495 QQQ	6.6	non-CPTAC-3430	UVic-Genome BC Proteomics Centre
3722	Masp2	ECM Regulators	Q91WP0	Mus musculus (Mouse)	LVSPGFPEK	30	38	unmodified	direct	Plasma		N/A	>95%	Agilent 6490/6495 QQQ	6.2	non-CPTAC-3722	UVic-Genome BC Proteomics Centre
3481	Mmp12	ECM Regulators	P34960	Mus musculus (Mouse)	LSADDIR	254	260	unmodified	direct	Plasma		N/A	>95%	Agilent 6490/6495 QQQ	13.5	non-CPTAC-3481	UVic-Genome BC Proteomics Centre
3927	Mmp17	ECM Regulators	Q9R0S3	Mus musculus (Mouse)	YGLPYEDR	279	286	unmodified	direct	Plasma		N/A	>80%	Agilent 6490/6495 QQQ	9.9	non-CPTAC-3927	UVic-Genome BC Proteomics Centre
2615	MMP2	ECM Regulators	P08253	Homo sapiens (Human)	AFQVWSDVTPLR	147	158	unmodified	direct	plasma		N/A	>95%	6490 Triple Quad (Agilent)	10.7	non-CPTAC-2615	UVic-Genome BC Proteomics Centre
3729	Mmp2	ECM Regulators	P33434	Mus musculus (Mouse)	IDAVYEAPQEEK	522	533	unmodified	direct	Plasma		N/A	>95%	Agilent 6490/6495 QQQ	11.1	non-CPTAC-3729	UVic-Genome BC Proteomics Centre
2612	MMP23B	ECM Regulators	O75900	Homo sapiens (Human)	ALMHLNATLR	227	236	Oxidation (M), Deamidated (N)	direct	Human ovarian tumor tissue digest		229, 232	Crude (~60%)	TSQ Vantage	20	CPTAC-2612	Johns Hopkins University
3423	Mmp3	ECM Regulators	P28862	Mus musculus (Mouse)	TYFFVEDK	400	407	unmodified	direct	Plasma		N/A	>95%	Agilent 6490/6495 QQQ	8.4	non-CPTAC-3423	UVic-Genome BC Proteomics Centre
4047	Mmp9	ECM Regulators	P41245	Mus musculus (Mouse)	VSFQNEVNK	700	708	unmodified	direct	Plasma		N/A	>80%	Agilent 6490/6495 QQQ	14	non-CPTAC-4047	UVic-Genome BC Proteomics Centre
3337	Pappa	ECM Regulators	Q8R4K8	Mus musculus (Mouse)	AYLDVNELK	491	499	unmodified	direct	Plasma		N/A	>95%	Agilent 6490/6495 QQQ	14.3	non-CPTAC-3337	UVic-Genome BC Proteomics Centre
1164	PLAT	ECM Regulators	P00750	Homo sapiens (Human)	VVPGEEEQK	378	386	unmodified	direct	plasma		N/A	>95%	6490 Triple Quad (Agilent)	19.1	non-CPTAC-1164	UVic-Genome BC Proteomics Centre
1151	PLG	ECM Regulators	P00747	Homo sapiens (Human)	LFLEPTR	657	663	unmodified	direct	plasma		N/A	>95%	6490 Triple Quad (Agilent)	9.2	non-CPTAC-1151	UVic-Genome BC Proteomics Centre
3345	Plg	ECM Regulators	P20918	Mus musculus (Mouse)	VILGAHEEYIR	637	647	unmodified	direct	Plasma		N/A	>95%	Agilent 6490/6495 QQQ	6.5	non-CPTAC-3345	UVic-Genome BC Proteomics Centre
566	PLOD1	ECM Regulators	Q02809	Homo sapiens (Human)	LQLNYLGNYIPR	248	259	unmodified	direct	cell line lysate pool	35.4884	N/A	>95%	5500 QTRAP (ABSCIEX)	19.9	CPTAC-566	Seoul National University / Korea Institute of Science and Technology and FHCRC
567	PLOD1	ECM Regulators	Q02809	Homo sapiens (Human)	SEDYVDIVQGR	431	441	unmodified	direct	cell line lysate pool	22.6568	N/A	>95%	5500 QTRAP (ABSCIEX)	23.7	CPTAC-567	Seoul National University / Korea Institute of Science and Technology and FHCRC
1500	PLOD1	ECM Regulators	Q02809	Homo sapiens (Human)	EQINITLDHR	194	203	Deamidated (N)	direct	Human ovarian tumor tissue digest		197	Crude (~60%)	TSQ Vantage	7	CPTAC-1500	Johns Hopkins University
2232	PLOD1	ECM Regulators	Q02809	Homo sapiens (Human)	YIHQNYTK	534	541	Deamidated (N)	direct	Human ovarian tissue digest		538	Crude (~60%)	LCMS-8040	3	CPTAC-2232	Johns Hopkins University
568	PLOD2	ECM Regulators	O00469	Homo sapiens (Human)	IVGPEENLSQAEAR	359	372	unmodified	direct	cell line lysate pool	19.5292	N/A	>95%	5500 QTRAP (ABSCIEX)	6	CPTAC-568	Seoul National University / Korea Institute of Science and Technology and FHCRC
569	PLOD2	ECM Regulators	O00469	Homo sapiens (Human)	SEDYVDIVQGNR	441	452	unmodified	direct	cell line lysate pool	21.6972	N/A	>95%	5500 QTRAP (ABSCIEX)	24.5	CPTAC-569	Seoul National University / Korea Institute of Science and Technology and FHCRC
113	PLOD3	ECM Regulators	O60568	Homo sapiens (Human)	LVGPEEALSPGEAR	359	372	unmodified	direct	cell line lysate pool	22.201	N/A	>95%	5500 QTRAP (ABSCIEX)	15.1	CPTAC-113	Fred Hutchinson Cancer Research Center
114	PLOD3	ECM Regulators	O60568	Homo sapiens (Human)	LWSNFWGALSPDEYYAR	424	440	unmodified	direct	cell line lysate pool	50.19	N/A	>95%	5500 QTRAP (ABSCIEX)	53.9	CPTAC-114	Fred Hutchinson Cancer Research Center
1501	PLOD3	ECM Regulators	O60568	Homo sapiens (Human)	EQYIHENYSR	542	551	Deamidated (N)	direct	Human ovarian tumor tissue digest		548	Crude (~60%)	TSQ Vantage	4.7	CPTAC-1501	Johns Hopkins University
2688	PZP	ECM Regulators	P20742	Homo sapiens (Human)	ISEITNIVSK	336	345	unmodified	direct	plasma		N/A	>95%	6490 Triple Quad (Agilent)	8.7	non-CPTAC-2688	UVic-Genome BC Proteomics Centre
2689	PZP	ECM Regulators	P20742	Homo sapiens (Human)	AVGYLITGYQR	1010	1020	unmodified	direct	plasma		N/A	>95%	6490 Triple Quad (Agilent)	9.3	non-CPTAC-2689	UVic-Genome BC Proteomics Centre
3606	Pzp	ECM Regulators	Q61838	Mus musculus (Mouse)	LSPQSIYNLLPGK	612	624	unmodified	direct	Plasma		N/A	>95%	Agilent 6490/6495 QQQ	12.5	non-CPTAC-3606	UVic-Genome BC Proteomics Centre
651	SERPINA1	ECM Regulators	P01009	Homo sapiens (Human)	YLGNATAIFFLPDEGK	268	283	Deamidated (NQ)	enrichment	serum		271	Crude	Q-Exactive (ThermoFisher)	3.3	CPTAC-651	Johns Hopkins University
1063	SERPINA1	ECM Regulators	P01009	Homo sapiens (Human)	LSITGTYDLK	315	324	unmodified	direct	plasma		N/A	>95%	6490 Triple Quad (Agilent)	13.8	non-CPTAC-1063	UVic-Genome BC Proteomics Centre
2690	SERPINA10	ECM Regulators	Q9UK55	Homo sapiens (Human)	ETSNFGFSLLR	78	88	unmodified	direct	plasma		N/A	>95%	6490 Triple Quad (Agilent)	6.9	non-CPTAC-2690	UVic-Genome BC Proteomics Centre
3888	Serpina10	ECM Regulators	Q8R121	Mus musculus (Mouse)	VLQQSVLEVDER	386	397	unmodified	direct	Plasma		N/A	>80%	Agilent 6490/6495 QQQ	11.2	non-CPTAC-3888	UVic-Genome BC Proteomics Centre
5623	Serpina10	ECM Regulators	Q8R121	Mus musculus (Mouse)	LFDEINPETK	224	233	unmodified	direct	Plasma		N/A	>80%	Agilent 6490/6495 QQQ	7.9	non-CPTAC-5623	UVic-Genome BC Proteomics Centre
4011	Serpina11	ECM Regulators	Q8CIE0	Mus musculus (Mouse)	LGHSLFLDR	139	147	unmodified	direct	Plasma		N/A	>80%	Agilent 6490/6495 QQQ	9.7	non-CPTAC-4011	UVic-Genome BC Proteomics Centre
1061	SERPINA3	ECM Regulators	P01011	Homo sapiens (Human)	NLAVSQVVHK	351	360	unmodified	direct	plasma		N/A	>95%	6490 Triple Quad (Agilent)	NA	non-CPTAC-1061	UVic-Genome BC Proteomics Centre
1062	SERPINA3	ECM Regulators	P01011	Homo sapiens (Human)	EIGELYLPK	307	315	unmodified	direct	plasma		N/A	>95%	6490 Triple Quad (Agilent)	7	non-CPTAC-1062	UVic-Genome BC Proteomics Centre
672	SERPINA4	ECM Regulators	P29622	Homo sapiens (Human)	FLNDTMAVYEAK	155	166	Deamidated (NQ), Oxidation (M)	enrichment	serum		157, 160	Crude	Q-Exactive (ThermoFisher)	4.7	CPTAC-672	Johns Hopkins University
1135	SERPINA4	ECM Regulators	P29622	Homo sapiens (Human)	VGSALFLSHNLK	139	150	unmodified	direct	plasma		N/A	>95%	6490 Triple Quad (Agilent)	6.7	non-CPTAC-1135	UVic-Genome BC Proteomics Centre
1149	SERPINA5	ECM Regulators	P05154	Homo sapiens (Human)	AVVEVDESGTR	351	361	unmodified	direct	plasma		N/A	>95%	6490 Triple Quad (Agilent)	18.3	non-CPTAC-1149	UVic-Genome BC Proteomics Centre
717	SERPINA6	ECM Regulators	P08185	Homo sapiens (Human)	AQLLQGLGFNLTER	87	100	unmodified	enrichment	plasma		N/A	>95%	5500 Qtrap	27	CPTAC-717	Fred Hutchinson Cancer Research Center
2661	SERPINA6	ECM Regulators	P08185	Homo sapiens (Human)	HLVALSPK	53	60	unmodified	direct	plasma		N/A	>95%	6490 Triple Quad (Agilent)	16.4	non-CPTAC-2661	UVic-Genome BC Proteomics Centre
2662	SERPINA6	ECM Regulators	P08185	Homo sapiens (Human)	WSAGLTSSQVDLYIPK	288	303	unmodified	direct	plasma		N/A	>95%	6490 Triple Quad (Agilent)	15.9	non-CPTAC-2662	UVic-Genome BC Proteomics Centre
3374	Serpina6	ECM Regulators	Q06770	Mus musculus (Mouse)	HYYESEALTIPSK	142	154	unmodified	direct	Plasma		N/A	>95%	Agilent 6490/6495 QQQ	12.1	non-CPTAC-3374	UVic-Genome BC Proteomics Centre
5584	Serpina6	ECM Regulators	Q06770	Mus musculus (Mouse)	DTPLTLTVLHK	330	340	unmodified	direct	Plasma		N/A	>80%	Agilent 6490/6495 QQQ	95.6	non-CPTAC-5584	UVic-Genome BC Proteomics Centre
3620	Serpina7	ECM Regulators	P61939	Mus musculus (Mouse)	AVLHIGEEGTK	356	366	unmodified	direct	Plasma		N/A	>95%	Agilent 6490/6495 QQQ	12.4	non-CPTAC-3620	UVic-Genome BC Proteomics Centre
131	SERPINB1	ECM Regulators	P30740	Homo sapiens (Human)	TYNFLPEFLVSTQK	97	110	unmodified	direct	cell line lysate pool	38.354	N/A	>95%	5500 QTRAP (ABSCIEX)	14.7	CPTAC-131	Fred Hutchinson Cancer Research Center
132	SERPINB1	ECM Regulators	P30740	Homo sapiens (Human)	LGVQDLFNSSK	291	301	unmodified	direct	cell line lysate pool	25.7005	N/A	>95%	5500 QTRAP (ABSCIEX)	10.7	CPTAC-132	Fred Hutchinson Cancer Research Center
582	SERPINB5	ECM Regulators	P36952	Homo sapiens (Human)	DVPFGFQTVTSDVNK	65	79	unmodified	direct	cell line lysate pool	30.214	N/A	>95%	5500 QTRAP (ABSCIEX)	14.4	CPTAC-582	Seoul National University / Korea Institute of Science and Technology and FHCRC
583	SERPINB5	ECM Regulators	P36952	Homo sapiens (Human)	ILVVNAAYFVGK	159	170	unmodified	direct	cell line lysate pool	37.1003	N/A	>95%	5500 QTRAP (ABSCIEX)	19.3	CPTAC-583	Seoul National University / Korea Institute of Science and Technology and FHCRC
4010	Serpinb5	ECM Regulators	P70124	Mus musculus (Mouse)	DVPFGFQTVTSDVNK	65	79	unmodified	direct	Plasma		N/A	>80%	Agilent 6490/6495 QQQ	12.5	non-CPTAC-4010	UVic-Genome BC Proteomics Centre
1070	SERPINC1	ECM Regulators	P01008	Homo sapiens (Human)	DDLYVSDAFHK	393	403	unmodified	direct	plasma		N/A	>95%	6490 Triple Quad (Agilent)	4.8	non-CPTAC-1070	UVic-Genome BC Proteomics Centre
1071	SERPINC1	ECM Regulators	P01008	Homo sapiens (Human)	FATTFYQHLADSK	90	102	unmodified	direct	plasma		N/A	>95%	6490 Triple Quad (Agilent)	9.7	non-CPTAC-1071	UVic-Genome BC Proteomics Centre
1072	SERPINC1	ECM Regulators	P01008	Homo sapiens (Human)	TSDQIHFFFAK	147	157	unmodified	direct	plasma		N/A	>95%	6490 Triple Quad (Agilent)	7.6	non-CPTAC-1072	UVic-Genome BC Proteomics Centre
3338	Serpinc1	ECM Regulators	P32261	Mus musculus (Mouse)	DDLYVSDAFHK	393	403	unmodified	direct	Plasma		N/A	>95%	Agilent 6490/6495 QQQ	12.8	non-CPTAC-3338	UVic-Genome BC Proteomics Centre
1132	SERPIND1	ECM Regulators	P05546	Homo sapiens (Human)	TLEAQLTPR	368	376	unmodified	direct	plasma		N/A	>95%	6490 Triple Quad (Agilent)	7.2	non-CPTAC-1132	UVic-Genome BC Proteomics Centre
1508	SERPIND1	ECM Regulators	P05546	Homo sapiens (Human)	DFVNASSK	185	192	Deamidated (N)	direct	Human ovarian tumor tissue digest		188	Crude (~60%)	TSQ Vantage	13.2	CPTAC-1508	Johns Hopkins University
5601	Serpind1	ECM Regulators	P49182	Mus musculus (Mouse)	TLEAQLTPQVVER	347	359	unmodified	direct	Plasma		N/A	>80%	Agilent 6490/6495 QQQ	11.5	non-CPTAC-5601	UVic-Genome BC Proteomics Centre
5602	Serpind1	ECM Regulators	P49182	Mus musculus (Mouse)	GETHEEVHSVLHFR	150	163	unmodified	direct	Plasma		N/A	>80%	Agilent 6490/6495 QQQ	9.3	non-CPTAC-5602	UVic-Genome BC Proteomics Centre
1150	SERPINE1	ECM Regulators	P05121	Homo sapiens (Human)	VFQQVAQASK	42	51	unmodified	direct	plasma		N/A	>95%	6490 Triple Quad (Agilent)	9.7	non-CPTAC-1150	UVic-Genome BC Proteomics Centre
4049	Serpine1	ECM Regulators	P22777	Mus musculus (Mouse)	FSLETEVDLR	301	310	unmodified	direct	Plasma		N/A	>80%	Agilent 6490/6495 QQQ	13.7	non-CPTAC-4049	UVic-Genome BC Proteomics Centre
3982	Serpine2	ECM Regulators	Q07235	Mus musculus (Mouse)	FTAVAQTDLK	296	305	unmodified	direct	Plasma		N/A	>80%	Agilent 6490/6495 QQQ	7.8	non-CPTAC-3982	UVic-Genome BC Proteomics Centre
1146	SERPINF1	ECM Regulators	P36955	Homo sapiens (Human)	LQSLFDSPDFSK	334	345	unmodified	direct	plasma		N/A	>95%	6490 Triple Quad (Agilent)	8.4	non-CPTAC-1146	UVic-Genome BC Proteomics Centre
3389	Serpinf1	ECM Regulators	P97298	Mus musculus (Mouse)	LAAAVSNFGYDLYR	53	66	unmodified	direct	Plasma		N/A	>95%	Agilent 6490/6495 QQQ	9.2	non-CPTAC-3389	UVic-Genome BC Proteomics Centre
3390	Serpinf1	ECM Regulators	P97298	Mus musculus (Mouse)	LTFPLDYHLNQPFLFVLR	381	398	unmodified	direct	Plasma		N/A	>95%	Agilent 6490/6495 QQQ	11.6	non-CPTAC-3390	UVic-Genome BC Proteomics Centre
1065	SERPINF2	ECM Regulators	P08697	Homo sapiens (Human)	LGNQEPGGQTALK	52	64	unmodified	direct	plasma		N/A	>95%	6490 Triple Quad (Agilent)	15	non-CPTAC-1065	UVic-Genome BC Proteomics Centre
3405	Serpinf2	ECM Regulators	Q61247	Mus musculus (Mouse)	NPNPSALPQLQEQR	435	448	unmodified	direct	Plasma		N/A	>95%	Agilent 6490/6495 QQQ	9.9	non-CPTAC-3405	UVic-Genome BC Proteomics Centre
5573	Serpinf2	ECM Regulators	Q61247	Mus musculus (Mouse)	LPLPALFK	44	51	unmodified	direct	Plasma		N/A	>80%	Agilent 6490/6495 QQQ	6	non-CPTAC-5573	UVic-Genome BC Proteomics Centre
684	SERPING1	ECM Regulators	P05155	Homo sapiens (Human)	DTFVNASR	234	241	Deamidated (NQ)	enrichment	serum		238	Crude	Q-Exactive (ThermoFisher)	6.9	CPTAC-684	Johns Hopkins University
1147	SERPING1	ECM Regulators	P05155	Homo sapiens (Human)	FQPTLLTLPR	391	400	unmodified	direct	plasma		N/A	>95%	6490 Triple Quad (Agilent)	8.1	non-CPTAC-1147	UVic-Genome BC Proteomics Centre
1148	SERPING1	ECM Regulators	P05155	Homo sapiens (Human)	GVTSVSQIFHSPDLAIR	222	238	unmodified	direct	plasma		N/A	>95%	6490 Triple Quad (Agilent)	12.3	non-CPTAC-1148	UVic-Genome BC Proteomics Centre
1305	SERPING1	ECM Regulators	P05155	Homo sapiens (Human)	MLFVEPILEVSSLPTTNSTTNSATK	53	77	Oxidation (M), Deamidated (N)	direct	Human ovarian tumor tissue digest		53, 69	Crude (~60%)	TSQ Vantage	20.6	CPTAC-1305	Johns Hopkins University
3370	Serping1	ECM Regulators	P97290	Mus musculus (Mouse)	GVTSVSQIFHSPDLAIR	222	238	unmodified	direct	Plasma		N/A	>95%	Agilent 6490/6495 QQQ	8.6	non-CPTAC-3370	UVic-Genome BC Proteomics Centre
272	SERPINH1	ECM Regulators	P50454	Homo sapiens (Human)	LYGPSSVSFADDFVR	134	148	unmodified	direct	cell line lysate pool	37.2652	N/A	>95%	5500 QTRAP (ABSCIEX)	10.8	CPTAC-272	Fred Hutchinson Cancer Research Center
273	SERPINH1	ECM Regulators	P50454	Homo sapiens (Human)	DTQSGSLLFIGR	394	405	unmodified	direct	cell line lysate pool	31.0743	N/A	>95%	5500 QTRAP (ABSCIEX)	17.1	CPTAC-273	Fred Hutchinson Cancer Research Center
280	TGM2	ECM Regulators	P21980	Homo sapiens (Human)	VVTNYNSAHDQNSNLLIEYFR	297	317	unmodified	direct	cell line lysate pool	39.6968	N/A	>95%	5500 QTRAP (ABSCIEX)	44.3	CPTAC-280	Fred Hutchinson Cancer Research Center
281	TGM2	ECM Regulators	P21980	Homo sapiens (Human)	SEGTYCCGPVPVR	365	377	Carbamidomethyl Cysteine, Carbamidomethyl Cysteine	direct	cell line lysate pool	17.5627	370, 371	>95%	5500 QTRAP (ABSCIEX)	14.2	CPTAC-281	Fred Hutchinson Cancer Research Center
1644	TGM2	ECM Regulators	P21980	Homo sapiens (Human)	SEGTYCCGPVPVR	365	377	Carbamidomethyl (C), Carbamidomethyl (C)	direct	Ovarian cancer tumor tissue lysate		370, 371	>95%	TSQ Vantage	3.6	CPTAC-1644	Pacific Northwest National Laboratory
680	TIMP1	ECM Regulators	P01033	Homo sapiens (Human)	FVGTPEVNQTTLYQR	46	60	Deamidated (NQ)	enrichment	serum		53	Crude	Q-Exactive (ThermoFisher)	11.6	CPTAC-680	Johns Hopkins University
3503	Timp1	ECM Regulators	P12032	Mus musculus (Mouse)	AVGNAADIR	75	83	unmodified	direct	Plasma		N/A	>95%	Agilent 6490/6495 QQQ	12.2	non-CPTAC-3503	UVic-Genome BC Proteomics Centre
3356	Timp2	ECM Regulators	P25785	Mus musculus (Mouse)	EYLIAGK	109	115	unmodified	direct	Plasma		N/A	>95%	Agilent 6490/6495 QQQ	8.2	non-CPTAC-3356	UVic-Genome BC Proteomics Centre
4016	Angptl3	Secreted Factors	Q9R182	Mus musculus (Mouse)	GQINDIFQK	66	74	unmodified	direct	Plasma		N/A	>80%	Agilent 6490/6495 QQQ	5.8	non-CPTAC-4016	UVic-Genome BC Proteomics Centre
5948	CCL5	Secreted Factors	P13501	Homo sapiens (Human)	EYFYTSGK	49	56	unmodified	enrichment	FFPE tumor tissue lysate pool		N/A	>95%	QTRAP 5500	82.3	CPTAC-5948	Fred Hutchinson Cancer Research Center
3701	Csf1	Secreted Factors	P07141	Mus musculus (Mouse)	TFHETPLQLLEK	137	148	unmodified	direct	Plasma		N/A	>95%	Agilent 6490/6495 QQQ	4.4	non-CPTAC-3701	UVic-Genome BC Proteomics Centre
3612	Cx3cl1	Secreted Factors	O35188	Mus musculus (Mouse)	SLGSEEINPVHTDNFQER	259	276	unmodified	direct	Plasma		N/A	>95%	Agilent 6490/6495 QQQ	9.1	non-CPTAC-3612	UVic-Genome BC Proteomics Centre
5967	CX3CL1	Secreted Factors	P78423	Homo sapiens (Human)	ALGTSPELPTGVTGSSGTR	150	168	unmodified	enrichment	FFPE tumor tissue lysate pool		N/A	>95%	QTRAP 5500	19.6	CPTAC-5967	Fred Hutchinson Cancer Research Center
5938	CXCL10	Secreted Factors	P02778	Homo sapiens (Human)	VEIIATMK	60	67	unmodified	enrichment	FFPE tumor tissue lysate pool		N/A	>95%	QTRAP 5500	23.1	CPTAC-5938	Fred Hutchinson Cancer Research Center
5936	CXCL13	Secreted Factors	O43927	Homo sapiens (Human)	SIVCVDPQAEWIQR	73	86	Carbamidomethyl Cysteine	enrichment	FFPE tumor tissue lysate pool		N/A	>95%	QTRAP 5500	16.1	CPTAC-5936	Fred Hutchinson Cancer Research Center
3710	Fst	Secreted Factors	P47931	Mus musculus (Mouse)	EQPELEVQYQGK	152	163	unmodified	direct	Plasma		N/A	>95%	Agilent 6490/6495 QQQ	14	non-CPTAC-3710	UVic-Genome BC Proteomics Centre
3314	Fstl1	Secreted Factors	Q62356	Mus musculus (Mouse)	LSFQEFLK	210	218	unmodified	direct	Plasma		N/A	>95%	Agilent 6490/6495 QQQ	9	non-CPTAC-3314	UVic-Genome BC Proteomics Centre
3581	Hgfac	Secreted Factors	Q9R098	Mus musculus (Mouse)	TTDVTQTFGIEK	468	479	unmodified	direct	Plasma		N/A	>95%	Agilent 6490/6495 QQQ	10.6	non-CPTAC-3581	UVic-Genome BC Proteomics Centre
4039	Hrnr	Secreted Factors	Q8VHD8	Mus musculus (Mouse)	ELLVTEFHQILK	35	46	unmodified	direct	Plasma		N/A	>80%	Agilent 6490/6495 QQQ	5.9	non-CPTAC-4039	UVic-Genome BC Proteomics Centre
2677	IGF1	Secreted Factors	P05019	Homo sapiens (Human)	GFYFNKPTGYGSSSR	70	84	unmodified	direct	plasma		N/A	>95%	6490 Triple Quad (Agilent)	12.4	non-CPTAC-2677	UVic-Genome BC Proteomics Centre
3716	Igf1	Secreted Factors	P05017	Mus musculus (Mouse)	GFYFNKPTGYGSSIR	70	84	unmodified	direct	Plasma		N/A	>95%	Agilent 6490/6495 QQQ	14.8	non-CPTAC-3716	UVic-Genome BC Proteomics Centre
3521	Igf2	Secreted Factors	P09535	Mus musculus (Mouse)	GFYFSRPSSR	49	58	unmodified	direct	Plasma		N/A	>95%	Agilent 6490/6495 QQQ	21.6	non-CPTAC-3521	UVic-Genome BC Proteomics Centre
926	IL16	Secreted Factors	Q14005	Homo sapiens (Human)	LLSTQAEESQGPVLK	944	958	Phospho (ST)	enrichment	cell lysate		946	>95%	QTrap 5500 (Sciex)	39.3	CPTAC-926	Fred Hutchinson Cancer Research Center
705	IL18	Secreted Factors	Q14116	Homo sapiens (Human)	ISTLSCENK	107	115	Carbamidomethyl Cysteine	enrichment	plasma		112	>95%	5500 Qtrap	8.4	CPTAC-705	Fred Hutchinson Cancer Research Center
1249	IL18	Secreted Factors	Q14116	Homo sapiens (Human)	ISTLSCENK	107	115	Carbamidomethyl (C)	direct	Ovarian cancer tumor tissue lysate		112	>95%	TSQ Vantage	14.8	CPTAC-1249	Pacific Northwest National Laboratory
1250	IL18	Secreted Factors	Q14116	Homo sapiens (Human)	SDIIFFQR	133	140	unmodified	direct	Ovarian cancer tumor tissue lysate		N/A	>95%	TSQ Vantage	11	CPTAC-1250	Pacific Northwest National Laboratory
1431	IL18	Secreted Factors	Q14116	Homo sapiens (Human)	EDELGDR	177	183	unmodified	direct	depleted digested plasma		N/A	>95%	Quantiva TSQ	5.3	CPTAC-1431	Broad Institute
1432	IL18	Secreted Factors	Q14116	Homo sapiens (Human)	SDIIFFQR	133	140	unmodified	direct	depleted digested plasma		N/A	>95%	Quantiva TSQ	5	CPTAC-1432	Broad Institute
1433	IL18	Secreted Factors	Q14116	Homo sapiens (Human)	TIFIISMYK	81	89	unmodified	direct	depleted digested plasma		N/A	>95%	Quantiva TSQ	6.8	CPTAC-1433	Broad Institute
1434	IL18	Secreted Factors	Q14116	Homo sapiens (Human)	ISTLSCENK	107	115	Carbamidomethyl Cysteine	direct	depleted digested plasma		112	>95%	Quantiva TSQ	5.9	CPTAC-1434	Broad Institute
1435	IL18	Secreted Factors	Q14116	Homo sapiens (Human)	GMAVTISVK	95	103	unmodified	direct	depleted digested plasma		N/A	>95%	Quantiva TSQ	8.4	CPTAC-1435	Broad Institute
5980	IL18	Secreted Factors	Q14116	Homo sapiens (Human)	ISTLSCENK	107	115	Carbamidomethyl Cysteine	enrichment	FFPE tumor tissue lysate pool		N/A	>95%	QTRAP 5500	12.6	CPTAC-5980	Fred Hutchinson Cancer Research Center
1473	Lep	Secreted Factors	P41160	Mus musculus (Mouse)	INDISHTQSVSAK	42	54	unmodified	direct	depleted digested plasma		N/A	>95%	Quantiva TSQ	6.8	CPTAC-1473	Broad Institute
4046	Megf9	Secreted Factors	Q8BH27	Mus musculus (Mouse)	EGFYPSPDAAK	332	342	unmodified	direct	Plasma		N/A	>80%	Agilent 6490/6495 QQQ	18.5	non-CPTAC-4046	UVic-Genome BC Proteomics Centre
2672	MST1	Secreted Factors	P26927	Homo sapiens (Human)	SPLNDFQVLR	21	30	unmodified	direct	plasma		N/A	>95%	6490 Triple Quad (Agilent)	11.5	non-CPTAC-2672	UVic-Genome BC Proteomics Centre
3298	Mstn	Secreted Factors	O08689	Mus musculus (Mouse)	EQIIYGK	358	364	unmodified	direct	Plasma		N/A	>95%	Agilent 6490/6495 QQQ	4.9	non-CPTAC-3298	UVic-Genome BC Proteomics Centre
5615	Pf4	Secreted Factors	Q9Z126	Mus musculus (Mouse)	TISSGIHLK	49	57	unmodified	direct	Plasma		N/A	>80%	Agilent 6490/6495 QQQ	7.3	non-CPTAC-5615	UVic-Genome BC Proteomics Centre
1452	S100A1	Secreted Factors	P23297	Homo sapiens (Human)	ELLQTELSGFLDAQK	36	50	unmodified	direct	depleted digested plasma		N/A	>95%	Quantiva TSQ	13.1	CPTAC-1452	Broad Institute
3343	S100a11	Secreted Factors	P50543	Mus musculus (Mouse)	DPGVLDR	51	57	unmodified	direct	Plasma		N/A	>95%	Agilent 6490/6495 QQQ	12.7	non-CPTAC-3343	UVic-Genome BC Proteomics Centre
1154	S100A12	Secreted Factors	P80511	Homo sapiens (Human)	ELANTIK	40	46	unmodified	direct	plasma		N/A	>95%	6490 Triple Quad (Agilent)	40.1	non-CPTAC-1154	UVic-Genome BC Proteomics Centre
1453	S100A2	Secreted Factors	P29034	Homo sapiens (Human)	ELPSFVGEK	42	50	unmodified	direct	depleted digested plasma		N/A	>95%	Quantiva TSQ	7.5	CPTAC-1453	Broad Institute
1155	S100A9	Secreted Factors	P06702	Homo sapiens (Human)	DLQNFLK	44	50	unmodified	direct	plasma		N/A	>95%	6490 Triple Quad (Agilent)	27.8	non-CPTAC-1155	UVic-Genome BC Proteomics Centre
1294	S100A9	Secreted Factors	P06702	Homo sapiens (Human)	NIETIINTFHQYSVK	11	25	unmodified	direct	Human serum digest		N/A	Crude (~60%)	LCMS-8040	10.5	CPTAC-1294	Johns Hopkins University
1295	S100A9	Secreted Factors	P06702	Homo sapiens (Human)	LGHPDTLNQGEFK	26	38	unmodified	direct	Human serum digest		N/A	Crude (~60%)	LCMS-8040	2.8	CPTAC-1295	Johns Hopkins University
3410	S100a9	Secreted Factors	P31725	Mus musculus (Mouse)	SITTIIDTFHQYSR	12	25	unmodified	direct	Plasma		N/A	>95%	Agilent 6490/6495 QQQ	7.9	non-CPTAC-3410	UVic-Genome BC Proteomics Centre
1454	S100B	Secreted Factors	P04271	Homo sapiens (Human)	AMVALIDVFHQYSGR	7	21	unmodified	direct	depleted digested plasma		N/A	>95%	Quantiva TSQ	6.5	CPTAC-1454	Broad Institute
1455	S100B	Secreted Factors	P04271	Homo sapiens (Human)	ELINNELSHFLEEIK	35	49	unmodified	direct	depleted digested plasma		N/A	>95%	Quantiva TSQ	14	CPTAC-1455	Broad Institute
4005	Scube3	Secreted Factors	Q66PY1	Mus musculus (Mouse)	AFFEVLAHPQNYFK	951	964	unmodified	direct	Plasma		N/A	>80%	Agilent 6490/6495 QQQ	6.4	non-CPTAC-4005	UVic-Genome BC Proteomics Centre
3952	Tgfb1	Secreted Factors	P04202	Mus musculus (Mouse)	LHVEINGISPK	232	242	unmodified	direct	Plasma		N/A	>80%	Agilent 6490/6495 QQQ	8.9	non-CPTAC-3952	UVic-Genome BC Proteomics Centre
5963	TNFSF9	Secreted Factors	P41273	Homo sapiens (Human)	EGPELSPDDPAGLLDLR	72	88	unmodified	enrichment	FFPE tumor tissue lysate pool		N/A	>95%	QTRAP 5500	25.2	CPTAC-5963	Fred Hutchinson Cancer Research Center
